# Supplementary material for: The intra- and inter-day repeatability of corneal densitometry measurements in subjects with keratoconus and in healthy controls
Source: Sci Rep. 2023 Apr 5;13:5566. doi: 10.1038/s41598-023-32822-y (PMC10076276; doi:10.1038/s41598-023-32822-y)
Supplement: Supplementary file 4 — Supplementary Information 4. [file 41598_2023_32822_MOESM4_ESM.xlsx]

## Sheet: Blad1
NR	Ålder	Kön	Slump. OD=1, OS=2	K1 (PC1)	K1 (PC2)	K1 (PC3)	K1 (PC4)	K2 (PC1)	K2 (PC2)	K2 (PC3)	K2 (PC4)	Kmax (1)	Kmax(2)	Kmax(3)	Kmax(4)	Kmean (PC1)	Kmean (PC2)	Kmean (PC3)	Kmean (PC4)	MCT(1)	MCT(2)	MCT(3)	MCT(4)	rmin(1)	rmin(2)	rmin(3)	rmin(4)
1	23	M	2	43.5	43.5	43.4	43.5	45.2	45.4	45.2	45.3	45.8	46	45.9	45.8	44.3	44.4	44.3	44.4	531	546	536	544	5.96	5.8	5.93	5.76
2	30	F	1	42.4	42.4	42.4	42.5	43.9	43.9	43.9	44	44.1	44.2	44.2	44.4	43.1	43.2	43.2	43.2	525	525	526	521	6.13	6.12	6.14	6.15
3	28	F	2. Hö exkluderas. Ärr.	43.5	43.6	43.6	43.5	44.1	44.1	44.2	44	44.7	44.7	44.8	44.7	43.8	43.8	43.9	43.8	555	555	557	557	6.12	6.1	6.13	6.12
4	26	F	1	45.8	45.8	45	45.7	46.7	46.6	46.6	46.6	47.3	47.6	47.4	47.1	46.2	46.2	46.2	46.2	509	507	507	507	5.62	5.66	5.63	5.63
5	28	F	1	43.4	43.4	43.4	43.5	44.8	44.6	44.8	44.7	45	45.1	45.1	44.9	44.1	44	44.1	44.1	568	563	567	568	5.72	5.73	5.82	5.82
6	34	F	2 (OD exkl ärr)	45.2	45.3	45.3	45.5	46.4	46.4	46.3	46.5	46.8	46.8	46.8	47	45.8	45.8	45.8	46	527	525	528	516	5.71	5.72	5.73	5.71
7	26	F	1	43.7	43.8	43.7	43.7	44.8	44.8	44.8	44.8	45	45.1	45.1	45.2	44.2	44.3	44.2	44.2	487	495	491	499	6.06	5.98	6.05	5.98
8	26	F	1	43	43	43.1	43	43.7	43.7	43.7	43.7	44.1	43.9	44.3	44.1	43.3	43.4	43.4	43.4	538	535	535	534	6.2	6.16	6.04	6.02
9	25	F	2	41.9	41.9	41.9	41.9	43.1	43.1	43.1	43.1	43.5	43.3	43.3	43.4	42.5	42.5	42.5	42.5	582	582	580	577	6.11	6.09	6.04	6.15
10	29	F	2	43.8	43.8	43.9	43.9	44.3	44.3	44.4	44.4	44.5	44.5	44.6	44.7	44	44.1	44.2	44.1	548	546	543		6.19	6.17	6.18	6.15
11	28	F	2	44.1	44.2	44.1	44.2	44.7	44.7	44.6	44.7	45.2	45.2	45.2	45.2	44.4	44.5	44.4	44.4	537	539	538	542	5.99	5.98	5.94	5.98
12	25	M	1	40.9	40.9	40.9	40.9	41.4	41.4	41.4	41.4	41.7	41.8	41.8	41.7	41.1	41.2	41.2	41.2	561	541	557	549	6.4	6.44	6.38	6.41
13	25	F	1	42.5	42.5	42.5	42.5	42.9	43	42.9	42.9	43.2	43.3	43.2	43.2	42.7	42.7	42.7	42.7	532	535	536	537	6.18	6.16	6.19	6.13
14	25	F	1	45.5	45.4	45.5	45.4	46.3	46.2	46.3	46.2	46.6	46.5	46.6	46.5	45.9	45.8	45.9	45.8	521	515	520	521	5.78	5.79	5.8	5.74
15	26	M	2	42.1	42	42	42.1	42.5	42.6	42.5	42.6	42.9	42.8	42.9	42.8	42.3	42.3	42.3	42.3	543	531	538	550	6.48	6.35	6.44	6.38
16	23	M	1	43.1	43	43.1	43	44	44	44	44.1	44.5	44.4	44.3	44.4	43.5	43.5	43.5	43.5	572	572	570	572	6.21	6.21	6.17	6.11
17	25	M	2	42	41.9	42	42	43	43	43	43	43.4	43.2	43.2	43.4	42.5	42.4	42.5	42.5	533	534	533	539	6.29	6.28	6.33	6.39
18	32	M	2	41.8	41.8	41.8	41.8	42	41.9	41.9	41.9	42.1	42.3	42.3	42.3	41.9	41.9	41.8	41.8	563	561	555	555	6.4	6.28	6.36	6.36
19	29	M	1	41.7	41.7	41.7	41.7	42.5	42.5	42.6	42.6	42.9	42.9	42.8	42.8	42.1	42.1	42.1	42.1	575	575	577	575	6.27	6.29	6.2	6.28
20	31	M	1	41.5	41.5	41.5	41.5	42.3	42.3	42.3	42.2	42.4	42.4	42.5	42.3	41.9	41.9	41.9	41.9	513	501	511	505	6.46	6.61	6.56	6.61
21	37	M	1	42.4	42.4	42.4	42.3	42.6	42.6	42.7	42.6	42.8	42.9	43.2	42.9	42.5	42.5	42.5	42.5	543	544	537	542	6.48	6.44	6.44	6.44
22	36	M	2	42.2	42.3	42.2	42.2	42.8	42.9	42.8	42.9	43.1	43.2	43.1	43.2	42.5	42.6	42.5	42.5	516	515	513	518	6.34	6.36	6.35	6.34
23	26	F	2	42.9	42.9	42.9	42.9	44.2	44.2	44.2	44.2	44.5	44.5	44.4	44.6	43.5	43.5	43.5	43.6	509	504	510	512	6.03	6.07	6.08	6.06
24	41	M	2 (ärr hö)	44.1	44.2	44.1	44.1	45.5	45.6	45.5	45.5	45.9	45.9	46	45.9	44.8	44.8	44.8	44.8	523	530	527	531	6.13	6.08	6.07	6.01
25	36	F	2	43.3	43.3	43.3	43.3	44.9	44.8	44.9	44.9	45.5	45.4	45.5	45.5	44.1	44	44.1	44.1	557	558	554		6.02	5.99	6	6

## Sheet: Blad3
KONTROLLGRUPPEN
			Densio 0-2 mm
NR	Age	Gender	Anterior(1)	Anterior(2)	Anterior(3)	Anterior(4)	Central(1)	Central(2)	Central(3)	Central(4)	Posterior(1)	Posterior(2)	Posterior(3)	Posterior(4)	Total(1)	Total(2)	Total(3)	Total(4)
1	23	M	18	18.2	18.4	18.5	12.2	12.1	12.4	12.4	10.2	10.7	10.5	10.8	13.4	13.7	13.8	13.9
2	30	F	18.8	18.6	18.4	18.6	12.2	12.3	12.1	12.3	11.1	11.2	11	10.9	13.9	14	13.9	13.9
3	28	F	20.7	20.6	20.1	20.3	13.4	13.3	12.9	13.1	11.4	11.5	11	11.2	15.2	15.1	14.7	14.9
4	26	F	17.5	17.5	17.5	17.7	12.2	12.2	12.2	12.2	10.8	10.9	10	11	13.5	13.6	13.6	13.6
5	28	F	17.6	17.5	17.8	17.7	11.9	11.7	12	11.9	11	11	10.9	10.9	13.5	13.4	13.6	13.5
6	34	F	18	18.2	18.3	18	11.3	11.4	11.4	12	10	10	10.2	11.1	13.1	13.2	13.3	13.8
7	26	F	18.7	18.5	18.5	18.3	12	11.8	11.8	11.7	11.1	10.1	11	10.2	13.9	13.5	13.8	13.4
8	26	F	19.2	19.6	19.6	19.5	12.8	13.1	13	13	10.6	10.6	10.5	10.5	14.2	14.5	14.4	14.4
9	25	F	18.9	18.6	18.6	18.2	12.2	11.9	11.8	11.7	10	10	10.1	9.9	13.7	13.5	13.5	13.3
10	29	F	17.7	17.7	17.6	17.4	11	11	11	10.7	9.8	9.8	9.7	9	12.8	12.8	12.8	12.4
11	28	F	16.3	16.2	15.9	16	10.9	9.9	10.7	10.8	9.7	9.1	9.4	9.4	12.3	11.2	12	12.1
12	25	M	18.2	18.2	17.7	17.9	11.8	11.7	11.7	11.6	10.8	10.1	10.4	10.2	13.6	13.3	13.3	13.2
13	25	F	27.2	27.2	27.2	27.2	16.8	17	16.9	17.2	14	12	13.8	13.7	19.4	18.8	19.3	19.4
14	25	F	27.2	28.1	27.9	27.8	17.5	18	18	17.6	13.1	13.3	13	13.5	19.3	19.8	19.6	19.6
15	26	M	29.6	29.5	29.7	28.7	18.4	18.5	18.7	17.5	13.8	13.5	13.9	14.2	20.6	20.5	20.8	20.1
16	23	M	26.9	26.7	26.8	26.9	16.7	16.5	16.6	16.6	13.5	13.6	13.6	13.7	19	19	19	19.1
17	25	M	26.7	26.3	26.5	26.3	17.3	17.1	17.2	16.9	12.7	12.4	12.6	12.8	18.9	18.6	18.8	18.7
18	32	M	26.2	25.7	25.8	23.1	15.3	15.1	15.4	15.3	12.1	12.9	12.3	12.5	17.9	17.9	17.8	18
19	29	M	26.4	26.6	26.2	26.4	16.3	16.4	16.1	16.3	14.1	14	12.4	14.1	19	19	18.2	18.9
20	31	M	23.7	25.9	25.3	25.1	14.5	16	15.5	15.7	12.2	12.3	12.8	12.5	16.8	18.1	17.9	17.8
21	37	M	26.7	27.1	27.2	27.1	15.8	16	16.2	16.1	12.1	12.2	12	12.1	18.2	18.4	18.5	18.4
22	36	M	26.4	26.9	26.7	26.9	16.6	17	16.7	16.8	12.8	12.5	13.1	12.9	18.6	18.8	18.8	18.9
23	26	F	25.5	25.8	25.5	25.7	15.8	16.1	15.8	15.6	13.1	12.8	13	13.2	18.1	18.2	18.1	18.2
24	41	M	26.2	25.9	25.8	25.5	16.3	15.9	15.9	15.7	13.5	13.6	13.3	13.5	18.6	18.5	18.3	18.2
25	36	F	25.2	25.4	25.6	25.6	15.6	16	16.1	16	11.6	13.1	11.6	11.3	17.5	18.2	17.8	17.6

## Sheet: Blad4
KONTROLLGRUPPEN
	Densio 2-6 mm
NR	Anterior(1)	Anterior(2)	Anterior(3)	Anterior(4)	Central(1)	Central(2)	Central(3)	Central(4)	Posterior(1)	Posterior(2)	Posterior(3)	Posterior(4)	Total(1)	Total(2)	Total(3)	Total(4)
1	16.3	16.4	16.5	16.6	11.2	11.2	11.3	11.3	9.4	9.9	9.7	10	12.3	12.5	12.5	12.6
2	16.9	16.9	16.9	16.9	11.4	11.4	11.4	11.4	10.3	10.4	10.4	10.1	12.9	12.9	12.9	12.8
3	18.3	18.2	17.9	18	11.9	11.9	11.6	11.8	10.5	10.5	10.2	10.4	13.6	13.5	13.2	13.4
4	16.2	16.2	16.2	16.1	11.4	11.4	11.4	11.4	10.3	10.2	10.2	10.1	12.6	12.6	12.6	12.5
5	16.2	16.3	16.3	16.2	10.9	10.9	11	10.9	10.1	10.1	10	10.1	12.4	12.4	12.4	12.4
6	16.3	16.5	16.4	16.6	10.3	10.4	10.4	10.6	9.3	9.3	9.5	9.3	12	12.1	12.1	12.2
7	16.9	16.8	16.8	16.6	10.7	10.7	10.7	10.6	10.2	9.4	10.1	9.4	12.6	12.3	12.5	12.2
8	17.5	17.6	17.5	17.3	11.8	11.8	11.7	11.7	10.2	10.2	10.2	10.1	13.2	13.2	13.1	13
9	17.3	17	16.9	16.6	11.1	11	10.9	10.7	9.6	9.6	9.7	9.6	12.7	12.6	12.5	12.3
10	16.1	16	16.1	16	10.1	10.1	10.1	10	9.2	9.2	9.2	8.5	11.8	11.8	11.8	11.5
11	14.8	14.5	14.3	14.4	10.1	9.9	9.8	9.9	9.3	9.1	9.1	9.1	11.4	11.2	11.1	11.1
12	16.4	16.1	16.3	16.4	10.7	10.5	10.7	10.8	10.1	9.5	9.9	9.7	12.4	12	12.3	12.3
13	24.2	24.3	24.3	24.5	14.9	14.9	15	15.1	12.7	11	12.6	12.7	17.3	16.7	17.3	17.4
14	23.8	24.5	24.4	24.3	15.4	15.7	15.7	15.5	12	12.1	11.9	12.2	17.1	17.5	17.3	17.3
15	26	26.2	26	25.5	15.8	16.1	16	15.4	12.5	12.2	12.5	12.8	18.1	18.2	18.2	17.9
16	24	24.2	24.3	24.3	15	15.1	15.2	15.2	12.9	13	13	13	17.3	17.4	17.5	17.5
17	24.4	24.1	24.2	24.1	15.8	15.7	15.7	15.7	12.1	12	12.2	12.4	17.4	17.2	17.4	17.4
18	23.1	22.8	23	23.2	13.6	13.4	13.6	13.7	11	11.3	11	11.1	15.9	15.8	15.9	16
19	24.4	24.6	24.3	24.5	15.6	15.7	15.5	15.6	14.1	14.1	12.6	14	18	18.1	17.5	18.1
20	21.4	22.7	22.1	22.1	13.3	14.1	13.7	13.8	11.4	11.4	11.6	11.4	15.3	16.1	15.8	15.7
21	24.3	24.7	24.5	24.5	14.4	14.6	14.5	14.5	11.5	11.6	11.4	11.5	16.7	17	16.8	16.8
22	24	24.3	24.2	24.5	15	15.2	15.1	15.3	12	11.8	12.1	12	17	17.1	17.2	17.2
23	22.9	23	22.8	23.1	14	14.1	13.9	14	11.8	11.6	11.8	11.8	16.2	16.2	16.2	16.3
24	23.9	23.7	23.6	23.4	14.9	14.6	14.6	14.5	12.8	12.9	12.7	12.8	17.2	17.1	17	16.9
25	22.3	22.5	22.6	22.5	13.8	14	14	14	10.6	11.7	10.6	10.3	15.5	16.1	15.7	15.6

## Sheet: Blad5
KONTROLLGRUPPEN
	Densio 6-10 mm
NR	Anterior(1)	Anterior(2)	Anterior(3)	Anterior(4)	Central(1)	Central(2)	Central(3)	Central(4)	Posterior(1)	Posterior(2)	Posterior(3)	Posterior(4)	Total(1)	Total(2)	Total(3)	Total(4)
1	14.5	14.8	14.5	14.8	11.2	11.3	11.1	11.4	10.9	11.3	10.9	11.4	12.2	12.5	12.2	12.5
2	15.1	15	15	15	11.2	11.2	11.1	11.1	11.1	11.1	11	10.8	12.5	12.4	12.3	11.3
3	16.2	16	15.9	16	11.3	11.3	11.1	11.3	11.2	11.2	10.9	11.2	12.9	12.8	12.6	12.8
4	17.1	17.1	16.8	18	12.8	12.8	12.5	12.8	12	12.4	11.8	12.1	13.9	14.7	13.7	14.3
5	14.4	14.5	14.6	24.2	10.6	10.7	10.7	14.5	10.2	10.2	10.1	11.8	11.7	11.8	11.8	16.8
6	14.4	14.6	14.4	14.3	10.6	10.6	10.5	10.6	9.3	11	10.9	10.7	12	12.1	12	11.9
7	15.1	15.4	15	15.2	10.5	10.8	10.5	10.6	10.6	10.4	10.5	10.2	12.1	12.2	12	12
8	15.9	16	16	16.2	11.7	11.7	11.7	11.8	10.8	10.8	10.8	10.8	12.8	12.9	12.8	12.9
9	15.3	15.1	14.9	14.8	10.9	10.9	10.7	10.6	10.6	10.6	10.6	10.4	12.3	12.2	12.1	11.9
10	13.6	13.5	13.6	13.7	9.4	9.4	9.4	9.4	9	9.1	9.2	8.8	10.7	10.7	10.7	10.6
11	15.9	15.6	15.8	16.5	11.4	11.3	11.4	11.6	11.3	11.1	11.2	11.3	12.9	12.7	12.8	13.1
12	14.8	14.7	14.6	14.8	10.4	10.4	10.2	10.5	10.2	9.9	10.1	10	11.8	11.6	11.6	11.8
13	21.3	21.2	21.2	21.3	14	13.9	13.9	13.9	12.9	11.9	12.7	12.8	16.1	15.7	15.9	16
14	19.6	20.3	20.2	20.3	13.5	13.8	13.8	13.8	12.3	12.6	12.3	12.7	15.1	15.6	15.4	15.6
15	24.3	22.9	23.7	23.5	15.8	14.9	15.3	15	12.5	12.2	12.6	12.9	18.1	16.7	17.2	17.1
16	21.9	22.4	22	22.9	16.3	16.3	16.1	16.4	15.7	15.9	15.6	15.9	18	18.2	17.9	18.4
17	21.2	21.1	21.1	21.2	15.2	15.2	15	15.2	13.7	13.7	13.6	13.9	16.7	16.6	16.5	16.8
18	19.1	19.4	19.7	19.6	12.7	13	13	12.9	11	11.5	11.4	11.3	14.3	14.6	14.7	14.6
19	21	21.5	21.2	21.5	15.5	15.8	15.6	15.7	16	16.2	15.3	16.1	17.5	17.8	17.4	17.8
20	21.4	22.4	22.2	22.1	15	15.6	15.6	15.6	13.4	13.4	13.6	13.3	16.6	17.1	17.1	17
21	25.8	26	25.5	25.3	16.7	16.9	16.5	16.5	15.2	15	14.9	14.9	19.2	19.3	19	18.9
22	21.1	21.2	21	21.3	14.6	14.7	14.5	14.7	13.5	13.3	13.4	13.4	16.4	16.4	16.3	16.5
23	20.7	20.6	20.4	21.1	13.5	13.5	13.3	13.7	12.1	11.9	12	12.2	15.5	15.3	15.3	15.6
24	28.8	28.4	28.5	28.8	19.7	19.5	19.6	19.9	17.7	17.8	17.5	17.8	22.1	21.9	21.9	22.2
25	20.2	20.1	20.1	20.3	14.4	14.3	14.3	14.6	12.3	13.1	12.2	12.1	15.6	15.8	15.5	15.7

## Sheet: Blad6
KONTROLLGRUPPEN
	Densio 10-12 mm
NR	Anterior(1)	Anterior(2)	Anterior(3)	Anterior(4)	Central(1)	Central(2)	Central(3)	Central(4)	Posterior(1)	Posterior(2)	Posterior(3)	Posterior(4)	Total(1)	Total(2)	Total(3)	Total(4)
1	35.2	31.5	31	31	20.8	19.2	18.9	19.7	15.9	15.3	15.2	15.8	24	22	21.7	22.2
2	19.9	17.7	20.2	23.2	15.8	15.7	16.1	16.8	14.7	14.7	15	15	16.8	16.1	17.1	18.3
3	27.9	27.6	26.8	27.9	16.4	16.1	15.7	16.4	13.6	13.4	13.2	13.5	19.3	19	18.6	19.3
4	18.6	16.6	20.5	20.6	13.1	13	14.2	15.2	11.7	12.5	12.9	13.9	14.5	14	15.9	16.5
5	32.4	27.2	23.2	24.2	17.6	15.7	14.2	14.5	13.2	12.6	11.7	11.8	21.1	18.5	16.4	16.8
6	28.6	30.2	28	30	16.9	17.5	16.6	18	15.6	16.1	15.7	16.6	20.4	21.3	20.1	21.5
7	17.4	18.8	18.9	18.5	12.6	13.3	13.3	13.1	12.6	11.9	12.7	12.2	14.2	14.7	14.9	14.6
8	20.1	23.5	25.7	27.3	14.7	16.2	16.8	17.8	13.6	14.9	15.7	16.2	16.1	18.2	19.4	20.4
9	34.9	36.9	34.7	37.8	20.9	21.8	20.5	21.9	16.1	16.8	16.1	16.6	24	25.1	23.8	25.4
10	15.2	15	15	15.4	12.5	12.1	12.2	12.2	10.8	10.6	10.6	10.4	12.8	12.6	12.6	12.7
11	28.2	28.6	29.7	29.2	16.9	17.2	17.7	17.8	14.3	14.7	14.8	14.9	19.8	20.1	20.7	20.6
12	18.5	20.9	18.1	16.6	13.4	14.2	13.3	12.6	12.6	12.7	12.8	11.5	14.8	15.9	14.7	13.6
13	37.3	37.1	36.3	35.2	22.6	22.7	22.4	22.1	16.8	15.4	16.6	16.3	25.6	25	25.1	24.6
14	24.7	26.6	26.8	27	16.8	17.8	17.6	17.9	15.2	15.7	15.3	16	18.9	20	19.9	20.3
15	41.2	42.6	42.6	41.3	22.3	22.9	23.1	22.1	15.6	15.4	15.7	15.9	26.4	26.9	27.1	26.4
16	23.1	25.1	27.3	25.5	19.3	20.6	21.3	20.9	19.3	20.6	20.2	19.9	20.6	22.1	22.9	22.1
17	30.2	29.5	30.6	29	25.4	25.2	25.4	24.4	21.9	22	21.9	21.7	25.8	25.6	26	25
18	25.8	26	27.9	24.6	17.7	18.4	19.5	17.6	14.4	14.9	15.1	14.7	19.3	19.8	20.8	19
19	27.8	27.1	26.5	27.7	24.4	24.4	23.4	24.1	26.7	26.1	23.6	25.1	26.3	25.9	24.5	25.6
20	30.1	30.3	30	30.3	19.8	19.1	20	19.9	15.2	14.3	15.2	15.1	21.7	21.2	21.7	21.8
21	26	31.9	26.7	27	19.2	21.8	19.5	19.9	17.3	19.3	17.6	17.2	20.8	24.4	21.2	21.4
22	28.8	28.5	29.1	29	20.5	20.7	20.5	20.5	19.1	19.2	19.1	19	22.8	22.8	22.9	22.8
23	34.6	34.7	33	37.2	20.1	19.9	19.5	20.5	15.1	14.8	15	15.6	23.3	23.1	22.5	24.5
24	50.4	49.7	48.8	48.1	29.1	28.3	28.4	27.9	24.3	23.7	23.9	23.5	34.6	33.9	33.7	33.2
25	22	20.6	20.6	20	18.2	17.7	17.6	17.6	15.4	16.2	15.3	15.5	18.5	18.2	17.8	17.7

## Sheet: Blad7
KONTROLLGRUPPEN
	Densio Total mm
NR	Anterior(1)	Anterior (2)	Anterior(3)	Anterior(4)	Central(1)	Central(2)	Central(3)	Central(4)	Posterior(1)	Posterior(2)	Posterior(3)	Posterior(4)	Total(1)	Total(2)	Total(3)	Total(4)
1	19.2	18.7	18.6	18.7	13	12.8	12.7	12.9	11.1	11.4	11.1	11.6	14.4	14.3	14.1	14.4
2	17.1	16.7	17.1	17.6	12.2	12.2	12.2	12.3	11.5	11.5	11.5	11.3	13.6	13.5	13.6	13.8
3	19.6	19.5	19.1	19.4	12.7	12.6	12.3	12.6	11.4	11.4	11.1	11.3	14.6	14.5	14.2	14.5
4	17.4	17.9	16.7	17.5	12.6	12.6	12.1	12.3	11.5	11.5	11.3	11.2	13.8	14	13.4	13.6
5	18.2	17.6	17.1	17.3	12	11.7	11.6	11.6	10.7	10.7	10.5	10.5	13.7	13.3	13.1	13.1
6	18	18.5	18	18.5	11.3	11.8	11.6	12	10	11.1	11.1	11.1	13.1	13.8	13.6	13.8
7	16.7	16.9	16.8	16.8	11.2	11.3	11.2	11.2	10.9	10.3	10.8	10.3	12.9	12.8	13	12.7
8	17.7	18.4	18.7	19	12.4	12.7	12.8	13	11	11.3	11.4	11.4	13.7	14.1	14.3	14.5
9	19.9	20	19.5	19.8	12.9	12.9	12.6	12.8	11.1	11.2	11.2	11.1	14.6	14.7	14.4	14.6
10	15.4	15.3	15.3	15.4	10.4	10.4	10.4	10.3	9.5	9.5	9.5	9	11.8	11.7	11.7	11.6
11	17.7	17.5	17.7	17.9	11.8	11.7	11.8	12	10.9	10.8	10.8	10.8	13.5	13.3	13.4	13.6
12	16.5	16.8	16.3	16.2	11.2	11.3	11.2	11.1	10.7	10.3	10.5	10.2	12.8	12.8	12.6	12.5
13	26	25.9	25.8	25.7	16.2	16.2	16.2	16.2	13.7	12.2	13.5	13.5	18.6	18.1	18.5	18.5
14	23.1	24.1	24	24	15.3	15.8	15.8	15.7	12.8	13.1	12.8	13.2	17.1	17.7	17.5	17.6
15	28.6	28.4	28.7	28	17.2	17.2	17.4	16.8	13.4	13	13.3	13.6	19.7	19.5	19.8	19.5
16	23.6	24.2	24.5	24.5	16.4	16.6	16.8	16.8	15	15.4	15.2	15.3	18.4	18.7	18.8	18.8
17	24.7	24.4	24.6	24.3	17.5	17.4	17.4	17.2	14.4	14.3	14.4	14.5	18.8	18.7	18.8	18.7
18	22.8	22.7	23.2	22.7	14.3	14.4	14.7	14.3	11.8	12.2	12	12	16.3	16.4	16.6	16.4
19	24.2	24.3	23.9	24.4	17.2	17.3	17	17.2	16.9	16.8	15.3	16.6	19.4	19.5	18.8	19.4
20	23.2	24.4	24	24	15.2	15.8	15.7	15.8	12.8	12.7	13.1	12.8	17.1	17.6	17.6	17.5
21	25.5	26.8	25.6	25.6	16.2	16.8	16.3	16.4	13.8	14.1	13.7	13.7	18.5	19.2	18.6	18.6
22	24.3	24.4	24.4	24.6	16.1	16.3	16.1	16.2	13.8	13.7	13.9	13.8	18.1	18.1	18.1	18.2
23	24.6	24.7	24.2	25.2	15.2	15.2	15	15.3	12.7	12.4	12.6	12.8	17.5	17.4	17.3	17.8
24	30.4	30	29.9	29.7	19.1	18.8	18.8	18.8	16.5	16.5	16.3	16.4	22	21.8	21.7	21.6
25	22	21.9	22	21.9	15	15.1	15.1	15.1	12.1	13.2	12.1	12	16.4	16.7	16.4	16.3
