# Supplementary material for: The intra- and inter-day repeatability of corneal densitometry measurements in subjects with keratoconus and in healthy controls
Source: Sci Rep. 2023 Apr 5;13:5566. doi: 10.1038/s41598-023-32822-y (PMC10076276; doi:10.1038/s41598-023-32822-y)
Supplement: Supplementary file 5 — Supplementary Information 5. [file 41598_2023_32822_MOESM5_ESM.xlsx]

## Sheet: Blad1
NR	Ålder	Kön	Slump. OD=1, OS=2	K1 (PC1)	K1 (PC2)	K1 (PC3)	K1 (PC4)	K2 (PC1)	K2 (PC2)	K2 (PC3)	K2 (PC4)	Kmax (1)	Kmax(2)	Kmax(3)	Kmax(4)	Kmean (PC1)	Kmean (PC2)	Kmean (PC3)	Kmean (PC4)	MCT(1)	MCT(2)	MCT(3)	MCT(4)	rmin(1)	rmin(2)	rmin(3)	rmin(4)
1	23	M	2	43.4	43.5	43.4	43.4	45.2	45.1	45.3	45.2	45.8	45.8	45.8	45.9	44.3	44.3	44.3	44.3	534	532	547	535	5.91	5.91	5.77	5.8
2	30	F	1	42.5	42.5	42.4	42.4	43.9	43.9	43.9	43.9	44.2	44.1	44.1	44.2	43.2	43.2	43.2	43.1	528	522	521	518	6.06	6.15	6.1	6.11
3	28	F	2 (hö exkluderas)	43.6	43.4	43.4	43.5	44.2	44.1	44.1	44.1	44.6	44.6	44.7	44.6	43.9	43.7	43.8	43.8	571	559	557	551	6.06	6.13	6.12	6.11
4	26	F	1	45.7	45.6	45.7	45.8	46.6	46.6	46.6	46.6	47.5	47.4	47.4	47.3	46.2	46.1	46.1	46.2	506	504	509	503	5.63	5.53	5.63	5.61
5	28	F	1	43.5	43.5	43.5	43.5	44.8	44.7	44.8	44.8	45	44.9	45.2	45	44.1	44.1	44.1	44.1	571	568	568	568	5.82	5.82	5.88	5.9
6	34	F	2 (OD exkl ärr)	45.3	45.3	45.3	45.3	46.4	46.5	46.3	46.3	46.8	47	46.9	46.8	45.8	45.9	45.8	45.8	526	527	521	529	5.66	5.73	5.75	5.69
7	26	F	1	43.7	43.8	43.8	43.8	44.8	44.9	44.9	44.8	45.1	45.3	45.2	45	44.3	44.3	44.4	44.3	502	501	499	502	6	5.97	6	6
8	26	F	1	42.9	42.9	42.9	42.9	43.5	43.6	43.7	43.7	43.9	44	44.2	44	43.2	43.2	43.3	43.3	537	532	535	542	6.18	6.16	6.12	6.15
9	25	F	2	41.8	41.9	41.8	41.8	43	42.9	43	43.3	43.4	43	43.4	43.6	42.4	42.4	42.4	42.5	586	582	588	584	6.02	6.13	6.04	6.07
10	29	F	2	43.9	43.8	43.9	43.9	44.4	44.3	44.3	44.3	44.6	44.4	44.6	44.6	44.1	44.1	44.1	44.1	549	548	548	549	6.15	6.15	6.14	6.15
11	28	F	2	44.1	44	44.2	44.2	44.5	44.5	44.7	44.6	45.1	45.2	45.2	45.2	44.3	44.3	44.4	44.4	542	532	540	535	5.97	6.02	5.98	6.03
12	25	M	1	40.8	40.8	40.9	40.8	41.4	41.3	41.4	41.3	41.6	41.6	41.8	41.4	41.1	41.1	41.1	41.1	552	561	556	553	6.42	6.36	6.35	6.32
13	25	F	1	42.6	42.6	42.5	42.6	43	42.9	42.9	43	43.4	43.3	43.2	43.1	42.8	42.7	42.7	42.8	538	539	534	536	6.18	6.15	6.19	6.16
14	25	F	1	45.5	45.5	45.4	45.5	46.3	46.4	46.1	46.3	46.5	46.7	46.5	46.6	45.9	46	45.8	45.9	519	524	517	520	5.8	5.73	5.84	5.77
15	26	M	2	42.1	42	42.1	42.1	42.6	42.6	42.6	42.5	42.8	43	42.8	42.7	42.3	42.3	42.4	42.3	536	547	544	542	6.37	6.42	6.44	6.43
16	23	M	1	43	43.1	43	43	43.9	43.9	43.9	43.9	44.5	44.4	44.1	44.2	43.4	43.9	43.4	43.5	576	578	576	580	6.12	6.12	6.15	6.06
17	25	M	2	42	41.9	42	42	42.9	43	42.9	43	43.3	43.4	43.2	43.3	42.5	42.5	42.4	42.5	537	543	536	536	6.29	6.38	6.28	6.29
18	32	M	2	41.7	41.8	41.7	41.8	42	42	42	42	42.3	42.3	42.3	42.4	41.8	41.9	41.9	41.9	559	566	561	560	6.37	6.37	6.41	6.38
19	29	M	1	41.7	41.6	41.7	41.6	42.7	42.6	42.6	42.6	42.9	42.9	43	43	42.2	42.1	42.1	42.1	574	573	574	573	6.3	6.29	6.3	6.29
20	31	M	1	41.5	41.4	41.5	41.5	42.1	42.1	42.2	42.1	42.2	42.3	42.4	42.2	41.8	41.8	41.9	41.8	497	504	505	503	6.59	6.55	6.54	6.57
21	37	M	1	42.4	42.4	42.4	42.3	42.6	42.6	42.6	42.6	42.8	42.8	42.9	42.8	42.5	42.5	42.5	42.4	546	546	544	543	6.4	6.43	6.47	6.5
22	36	M	2	42.3	42.3	42.2	42.2	42.9	42.9	42.9	42.8	43.1	43.1	43.2	43.1	42.6	42.6	42.5	42.5	518	518	509	503	6.27	6.27	6.4	6.3
23	26	F	2	42.8	42.8	42.9	42.9	44.2	44.2	44.2	44.1	44.6	44.5	44.6	44.5	43.5	43.5	43.5	43.5	510	504	511	504	6.05	6.13	6.02	6.08
24	41	M	(ärr hö)2	44.1	44.1	44.1	44	45.2	45.2	45.2	45.2	45.6	45.5	45.5	45.6	44.7	44.6	44.7	44.6	531	531	534	531	6.06	6.03	6.09	6.03
25	36	F	2	43.3	43.3	43.3	43.4	44.9	44.9	44.9	45	45.5	45.6	45.5	45.6	44.1	44.1	44.1	44.1	551	550	558	554	5.98	6	5.98	5.95

## Sheet: Blad3
KONTROLLGRUPPEN
			Densio 0-2 mm
NR	Age	Gender	Anterior(1)	Anterior(2)	Anterior(3)	Anterior(4)	Central(1)	Central(2)	Central(3)	Central(4)	Posterior(1)	Posterior(2)	Posterior(3)	Posterior(4)	Total(1)	Total(2)	Total(3)	Total(4)
1	23	M	16.9	16.7	17.7	18.1	11.5	11.5	11.9	12.1	9.5	10.3	10.5	10.1	12.7	12.8	13.4	13.5
2	30	F	18.2	18.3	18.4	18.4	11.8	11.9	12	12.2	10.8	10.6	10.5	10.4	13.6	13.6	13.6	13.7
3	28	F	20.3	20.5	20.3	20.7	13	13.2	13.1	13.4	10.9	11.5	11.3	11.1	14.8	15.1	14.9	15.1
4	26	F	17	17.8	17.1	17.4	11.7	12.3	11.8	12.1	10.4	10.8	10.5	10.6	13	13.7	13.1	13.3
5	28	F	18.1	18.2	17.8	17.8	11.8	11.9	11.7	11.7	11	11.1	10.8	10.8	13.6	13.7	13.5	13.4
6	34	F	19.7	19.7	19.6	19.6	12.1	12.2	12	12.1	10.9	10.8	10.7	10.8	14.2	14.2	14.1	14.2
7	26	F	19.5	19.6	19.5	19.7	12	12.1	12.2	12.1	10.5	10.8	10.5	10.6	14	14.1	14.1	14.1
8	26	F	22.2	21.3	21	20.4	15.1	14.4	13.9	13.5	12.6	11.5	11.2	11.3	16.6	15.7	15.4	15.1
9	25	F	19.8	19.7	19.5	20	12.3	12.3	12	12.2	10.9	10.5	10.8	10.7	14.3	14.1	14.1	14.3
10	29	F	19.2	19.3	19.3	19.1	11.8	11.9	11.9	11.8	10.6	10.6	10.6	10.6	13.9	13.9	13.9	13.8
11	28	F	18.1	18.1	18.1	18.1	11.7	11.8	11.7	11.7	10.5	10.1	10.3	10.4	13.4	13.3	13.4	13.4
12	25	M	18.5	18.9	18.8	18.6	11.7	12	11.7	11.7	10.9	10	10.1	10.8	13.7	13.6	13.5	13.7
13	25	F	27.9	27.5	27.5	27.3	17.2	17	17.2	17.1	14.4	12.4	14	14.1	19.8	19	19.6	19.5
14	25	F	27.5	27.8	27.8	27.5	17.5	17.8	17.8	17.5	12.9	13.1	13.4	12.9	19.3	19.6	19.6	19.3
15	26	M	29.5	28.7	28.8	30	18.3	17.5	17.7	18.6	13.8	13.7	13.5	14.1	20.5	20	20	20.9
16	23	M	26.5	26.9	26.8	27	16.2	16.6	16.3	16.6	12.2	11.7	12.2	11.7	18.3	18.4	18.4	18.5
17	25	M	26.5	26.3	26.4	26.3	17.1	16.9	17.1	16.9	12.9	13.2	12.7	12.7	18.8	18.8	18.7	18.6
18	32	M	26.4	26.3	26	26.3	15.8	15.4	15.2	15.2	12.2	12.7	12.2	12	18.1	18.1	17.8	17.9
19	29	M	26.9	26.9	26.9	26.9	16.5	16.4	16.4	16.5	14.2	14	14.2	14	19.2	19.1	19.2	19.1
20	31	M	24.5	24.5	24.6	24.3	15.5	15.5	15.5	15.4	12	12.1	12.1	11.9	17.3	17.4	17.4	17.2
21	37	M	27.4	27.1	27.2	27.4	16.2	16	16	16.2	12.9	12.7	12.4	12.3	18.9	18.6	18.6	18.6
22	36	M	27.4	26.7	27.1	27.3	17	16.5	17.1	17.4	12.9	13.5	13.3	13.3	19.1	18.9	19.2	19.3
23	26	F	25.2	25.5	25.5	25.7	15.4	15.7	15.6	15.9	12.9	12.9	13.1	12.8	17.8	18.1	18	18.1
24	41	M	26.3	26	26.5	26.3	16.3	16	16.3	16.3	14	13.9	14	13.8	18.9	18.6	18.9	18.8
25	36	F	25.3	25.2	24.9	24.7	15.9	16.1	15.7	15.5	12.8	12.7	11.3	12.6	18	18	17.3	17.6

## Sheet: Blad4
KONTROLLGRUPPEN
	Densio 2-6 mm
NR	Anterior	Anterior	Anterior	Anterior	Central	Central	Central	Central	Posterior	Posterior	Posterior	Posterior	Total	Total	Total	Total
1	15.6	15.5	16.2	16.6	10.8	10.7	11.1	11.3	9.2	9.8	9.8	9.5	11.9	12	12.4	12.5
2	16.3	16.5	16.6	16.7	10.8	11	11	11.2	9.9	9.8	9.8	9.8	12.3	12.4	12.5	12.5
3	18.5	18.4	18.3	18.6	11.9	12	11.9	12.1	10.1	10.6	10.5	10.4	13.5	13.7	13.6	13.7
4	15.7	16.3	15.6	15.9	11	11.4	10.9	11.1	9.7	10.1	11.5	9.9	12.1	12.6	12.9	12.3
5	18.2	16.7	16.3	16.2	11.9	10.9	10.7	10.7	11.1	10.1	9.8	9.9	13.7	12.6	12.3	12.3
6	17.6	17.7	17.6	17.7	11	11.2	11.1	11.2	10	9.8	9.9	9.9	12.9	12.9	12.8	12.9
7	17.6	17.6	17.6	17.6	10.8	10.8	10.9	10.8	9.7	9.8	9.7	9.8	12.7	12.8	12.7	12.7
8	20.3	19.4	18.8	18.4	13.9	13	12.6	12.3	12.1	11.2	10.8	10.9	15.5	14.5	14.1	13.9
9	18.3	18	18.2	18.3	11.4	11.2	11.3	11.4	10.3	9.9	10.2	10.1	13.3	13	13.2	13.3
10	17.7	17.6	17.5	17.5	10.9	10.9	10.9	10.9	10	10	10	10	12.9	12.8	12.8	12.8
11	16.5	16.1	16.2	16.6	10.9	10.7	10.7	11	9.9	9.5	9.7	9.8	12.4	12.1	12.2	12.4
12	16.9	16.8	16.9	16.9	10.8	10.8	10.8	10.8	10.3	9.5	9.7	10.2	12.7	12.4	12.4	12.6
13	24.6	24.3	24.4	24.3	15.1	15	15.1	15	13	11.2	12.7	12.8	17.6	16.8	17.4	17.4
14	24.2	24.3	24.3	24.2	15.5	15.6	15.6	15.5	11.9	12.1	12.3	11.9	17.2	17.3	17.4	17.2
15	25.8	25.5	25.3	26.2	15.8	15.5	15.3	15.9	12.5	12.5	12.3	12.8	18	17.8	17.6	18.3
16	24.2	23.8	24.2	23.6	15.2	14.7	14.8	14.7	11.9	11.3	11.8	11.4	17.1	16.6	16.9	16.6
17	24.2	24	24	24	15.7	15.6	15.7	15.6	12.2	12.4	12.1	12	17.4	17.3	17.3	17.2
18	23.3	23.4	23.3	23.3	13.9	13.8	13.7	13.7	11	11.4	11	11	16	16.2	16	16
19	24.7	24.7	24.7	24.6	15.7	15.7	15.7	15.7	14	13.9	14.1	14	18.1	18.1	18.2	18.1
20	21.6	21.7	21.6	21.3	13.6	13.7	13.6	13.5	11.1	11.2	11.2	11	15.5	15.5	15.5	15.3
21	25.2	25	25	25	14.7	14.6	14.7	14.7	11.8	11.8	11.7	11.6	17.2	17.2	17.1	17.1
22	24.7	24.3	24.4	24.8	15.3	15.1	15.3	15.6	12.2	12.6	12.2	12.1	17.4	17.3	17.3	17.5
23	22.7	23	22.9	23	13.8	14	13.9	14.1	11.6	11.65	11.7	11.5	16	16.2	16.2	16.2
24	24.1	23.9	24.1	24.1	15.1	15	15.2	15.1	13.4	13.5	13.5	13.3	17.6	17.4	17.6	17.5
25	25.3	22.1	21.8	21.4	15.9	13.9	13.6	13.4	12.8	11.3	10.2	11.3	18	15.8	15.2	15.4

## Sheet: Blad5
KONTROLLGRUPPEN
	Densio 6-10 mm
NR	Anterior(1)	Anterior(2)	Anterior(3)	Anterior(4)	Central(1)	Central(2)	Central(3)	Central(4)	Posterior(1)	Posterior(2)	Posterior(3)	Posterior(4)	Total(1)	Total(2)	Total(3)	Total(4)
1	13.9	13.9	15.2	15.4	10.9	10.8	11.6	11.6	10.7	11	11.4	11.3	11.8	11.9	12.7	12.8
2	14.1	14.2	14.2	14.4	10.2	10.3	10.4	10.7	10.3	10.2	10.2	10.3	11.5	11.5	11.6	11.8
3	17.4	16.8	16.6	16.7	12	11.8	11.7	11.7	11.5	11.4	11.4	11.3	13.6	13.3	13.2	13.2
4	19.5	17.9	15.6	16.1	13.2	12.8	11.8	12.1	12	12	11.5	11.7	14.9	14.2	12.9	13.3
5	15	15	14.5	14.5	10.6	10.6	10.3	10.3	10	10	9.8	9.8	11.9	11.9	11.5	11.6
6	15.3	15.7	15.2	15.8	11.1	11.3	11.1	11.4	11.5	11.4	11.3	11.5	12.6	12.8	12.6	12.9
7	15.8	15.9	15.8	15.3	10.7	10.7	10.7	10.4	10.4	10.6	10.3	10.1	12.3	12.4	12.3	12
8	19	17.3	17.2	17	14.3	12.6	12.5	12.4	13.2	11.7	11.4	11.6	15.5	13.9	13.7	13.7
9	16.4	15.9	16.4	16.5	11.4	11.1	11.3	11.5	11.4	10.8	11	11.3	13.1	12.6	12.9	13.1
10	15.3	15.2	15.1	15.1	10.3	10.3	10.2	10.4	10.1	10	10	10	11.9	11.8	11.7	11.8
11	17.6	17.2	17.8	18.2	12.4	12.1	12.4	12.6	11.9	11.8	12.1	12	14	13.7	14.1	14.3
12	15.3	15.2	15.1	15.3	10.6	10.7	10.5	10.6	10.5	9.9	9.9	10.4	12.1	12	11.8	12.1
13	21.4	21.3	21.1	20.9	13.9	13.9	13.8	13.7	13	11.9	12.7	12.7	16.1	15.7	15.9	15.7
14	19.7	19.9	19.9	19.7	13.6	13.7	13.6	13.6	12.2	12.5	12.4	12.2	15.1	15.4	15.3	15.1
15	23.4	23.5	22.8	24.2	14.9	15	14.7	15.3	12.5	12.7	12.6	13	16.9	17.1	16.7	17.5
16	21.4	21.6	21.7	21.8	15.5	15.6	15.7	15.9	14.5	14.2	14.5	14.1	17.1	17.1	17.3	17.3
17	21	20.9	20.9	20.8	15.2	15.1	15.2	15.1	13.9	13.9	13.7	13.8	16.7	16.7	16.6	16.6
18	19.3	19.8	20.4	19.6	12.8	12.9	13.3	12.8	10.9	11.3	11.4	11	14.3	14.7	15	14.5
19	21.3	21.4	21.4	21	15.6	15.7	15.7	15.4	16	16.1	16.1	15.8	17.6	17.7	17.7	17.4
20	21.6	21.7	20.6	20.6	15.3	15.4	14.6	14.7	13.1	13.1	12.8	12.6	16.6	16.7	16	16
21	27.2	26.9	27	26.7	17.4	17.3	17.4	17.3	15.7	15.6	15.4	15.2	20.1	19.9	19.9	19.7
22	21.1	21	20.5	20.4	14.7	14.5	14.2	14.4	13.4	13.7	13.1	13.1	16.4	16.4	15.9	16
23	20.9	20.8	21	20.7	13.6	13.5	13.6	13.5	12.1	11.9	12.2	11.8	15.5	15.4	15.6	15.3
24	30	29.7	30	29.7	20.9	20.6	21	20.8	18.6	18.6	18.7	18.6	23.2	23	23.3	23
25	19.5	19.5	19.5	19	14	14	14.1	13.6	13	12.7	12	12.7	15.5	15.4	15.2	15.1

## Sheet: Blad6
KONTROLLGRUPPEN
	Densio 10-12 mm
NR	Anterior(1)	Anterior(2)	Anterior(3)	Anterior(4)	Central(1)	Central(2)	Central(3)	Central(4)	Posterior(1)	Posterior(2)	Posterior(3)	Posterior(4)	Total(1)	Total(2)	Total(3)	Total(4)
1	33.1	32.8	30.2	33.3	20	20.3	18.5	19.7	15.3	16.3	15.3	16.2	22.8	23.1	21.3	23.1
2	18.4	18.1	18.4	18.3	15	14.9	15.1	15.5	14	13.5	13.5	14	15.8	15.5	15.7	15.9
3	23	26.1	27.2	26.3	14.3	15.7	16.3	15.8	12.5	13.3	13.7	13.4	16.6	18.4	19.1	18.5
4	21.3	24.6	18	20.8	14.5	16.8	13.8	14.9	12.6	15.3	13.1	13.9	16.1	18.9	15	16.5
5	20.8	20.8	21.8	20.8	13	13	13.3	13	10.9	10.9	11.1	10.8	14.9	14.9	15.4	14.9
6	26.3	25	27	26.4	17.1	17.1	16.9	17.6	16.4	15.6	16	16	19.9	19.2	20	20
7	22.3	20.7	18.8	19.2	15	13.9	13.3	13.3	13.8	13	12.8	13.1	17	15.9	15	15.2
8	22.5	19.4	21.8	25.5	17.8	15.2	16.1	17.4	17.3	14.8	15.3	16.7	19.2	16.4	17.7	19.8
9	33.3	36	34.2	33.1	20.1	21	19.8	19.9	16.2	16.6	16.2	16.6	23.2	24.5	23.4	23.2
10	16.8	17.5	19.2	17.8	13	13.9	14.1	13.6	11.6	11.8	12.4	12	13.8	14.4	15.2	14.5
11	29.5	33.2	29.6	28.1	18	19.4	18.4	17.4	15.1	15.7	15.4	14.7	20.9	22.7	21.2	20.1
12	18.3	19.3	18.1	18.7	13.2	13.8	13.1	13.3	12.9	12.6	12.1	12.8	14.8	15.2	14.4	14.9
13	37.6	38.1	35.9	31.8	22.8	22.7	22.6	21.6	17	15.8	16.8	16.8	25.8	25.5	15.1	23.4
14	17.3	18.7	18.4	17.3	13.6	14.6	13.9	13.6	12.8	13.7	12.3	12.8	14.6	15.7	15.2	14.6
15	37.9	38.1	41.8	39.7	21	21.2	21.7	21.4	15.1	15.5	15.8	15.8	24.6	24.9	26.4	25.6
16	17.6	20.8	18.7	21.4	15.6	17.5	15.7	16.8	14.8	15.4	15	14.5	16	19.9	16.5	17.6
17	30.7	29.8	29.8	30.3	25.4	24.8	24.9	25.2	22.4	22.5	21.9	22.5	26.2	25.7	25.5	26
18	26.7	22.5	23.6	24.7	18.2	17	18.1	17.9	14	14.5	15	14.8	19.6	18	18.9	19.2
19	26.8	28.2	27.2	27.2	23.7	24.6	23.7	24.4	24.9	25.9	25	26.3	25.2	26.2	25.3	26
20	32.8	31	33	32.6	21	20.3	21	21.3	15	15.4	16.3	16.1	23	22.2	23.4	23.3
21	33.2	34	35.3	35.4	21.6	22	22.8	23.1	18.9	19.7	19.3	19.3	24.5	25.2	25.8	25.9
22	28.3	27.3	28.3	28.7	20.1	19.1	19.1	19.5	19.3	19.1	18.1	18.3	22.5	21.8	21.9	22.2
23	37.7	37.6	36	34.8	20.8	20.5	20.3	20	15.5	15.2	15.3	14.8	24.7	24.4	23.8	23.2
24	46.9	46.3	46.3	48.3	28.1	27.2	27.9	28.6	24.1	23.8	24	24.3	33	32.4	32.7	33.8
25	19	19.8	18.2	17.4	17	17.6	16.6	15.6	16.6	16.3	15.4	13.6	17.5	17.9	16.8	15.5

## Sheet: Blad7
KONTROLLGRUPPEN
	Densio Total mm
NR	Anterior(1)	Anterior(2)	Anterior(3)	Anterior(4)	Central(1)	Central(2)	Central(3)	Central(4)	Posterior(1)	Posterior(2)	Posterior(3)	Posterior(4)	Total(1)	Total(2)	Total(3)	Total(4)
1	18.2	18.1	18.5	19.3	12.5	12.5	12.6	13	10.8	11.4	11.4	11.3	13.8	14	14.2	14.5
2	16.2	16.3	16.4	16.5	11.5	11.6	11.7	11.9	10.8	10.7	10.7	10.8	12.8	12.9	12.9	13.1
3	19.2	19.5	19.6	19.6	12.5	12.8	12.8	12.8	11.1	11.5	11.5	11.3	14.3	14.6	14.6	14.6
4	18.1	18.5	16.2	16.9	12.4	12.9	11.8	12.2	11.1	11.7	11	11.2	13.9	14.4	13	13.4
5	17.1	17.3	16.9	16.7	11.3	11.4	11.2	11.1	10.4	10.4	10.2	10.2	12.9	13	12.8	12.7
6	18.7	18.6	18.7	18.9	12.3	12.4	12.2	12.5	11.7	11.5	11.5	11.6	14.2	14.2	14.2	14.3
7	18.1	17.9	17.5	17.5	11.7	11.5	11.4	11.3	10.7	10.8	10.6	10.6	13.5	13.4	13.2	13.1
8	20.6	19	19.1	19.4	14.9	13.5	13.4	13.3	13.4	12	11.8	12.1	16.3	14.8	14.8	14.9
9	20.5	20.6	20.5	20.5	13	13	12.9	13	11.7	11.4	11.6	11.7	15.1	15	15	15.1
10	17	17.1	17.3	17	11.2	11.4	11.4	11.3	10.4	10.4	10.5	10.5	12.9	12.9	13	12.9
11	19.3	19.7	19.3	19.3	12.7	12.8	12.7	12.7	11.5	11.4	11.6	11.4	14.5	14.6	14.5	14.5
12	16.9	17.1	16.8	17	11.3	11.5	11.2	11.3	10.9	10.3	10.2	10.8	13	12.9	12.7	13
13	26.3	26.2	25.8	24.9	16.4	16.3	16.3	16	13.9	12.4	13.6	13.7	18.9	18.3	18.6	18.2
14	22.1	22.5	22.4	22.1	14.9	15.2	15	14.9	12.3	12.7	12.7	12.3	16.4	16.8	16.7	16.4
15	27.7	27.5	27.9	28.4	16.8	16.6	16.6	17.1	13.2	13.3	13.2	13.6	19.2	19.2	19.2	19.7
16	22.6	23.1	22.9	23.2	15.5	15.8	15.5	15.8	13.3	13	13.3	12.9	17.1	17.3	17.2	17.3
17	24.6	24.3	24.4	24.4	17.4	24.8	17.3	17.3	14.6	22.5	14.4	14.5	18.9	25.7	18.7	18.7
18	23	22.5	22.8	22.8	14.6	14.3	14.6	14.4	11.7	12.1	12	11.8	16.4	16.3	16.5	16.3
19	24.3	24.6	24.4	24.2	17.1	17.3	17.2	17.2	16.5	16.7	16.7	16.7	19.3	19.5	19.4	19.4
20	24	23.7	23.7	23.5	15.8	15.7	15.5	15.6	12.6	12.7	12.7	12.5	17.4	17.4	17.3	17.2
21	27.6	27.5	27.8	27.7	17	17	17.2	17.3	14.5	14.6	14.3	14.2	19.7	19.7	19.8	19.7
22	24.6	24.1	24.2	24.4	16.2	15.8	15.9	16.2	13.9	14.2	13.7	13.7	18.2	18	17.9	18.1
23	25.1	25.2	24.9	24.7	15.2	15.3	15.2	15.2	12.6	12.5	12.7	12.4	17.6	17.7	17.6	17.4
24	30.3	30	30.2	30.4	19.5	19.1	19.4	19.5	17	17	17.1	17	22.3	22	22.3	22.3
25	21.2	21.4	20.9	20.5	14.7	14.9	14.6	14.2	13	12.8	11.9	12.3	16.3	16.4	15.8	15.7
