# Supplementary material for: The intra- and inter-day repeatability of corneal densitometry measurements in subjects with keratoconus and in healthy controls
Source: Sci Rep. 2023 Apr 5;13:5566. doi: 10.1038/s41598-023-32822-y (PMC10076276; doi:10.1038/s41598-023-32822-y)
Supplement: Supplementary file 6 — Supplementary Information 6. [file 41598_2023_32822_MOESM6_ESM.xlsx]

## Sheet: Blad1
NR	Ålder	Kön	Slump. OD=1, OS=2	K1 (PC1)	K1 (PC2)	K1 (PC3)	K1 (PC4)	K2 (PC1)	K2 (PC2)	K2 (PC3)	K2 (PC4)	Kmax (1)	Kmax(2)	Kmax(3)	Kmax(4)	Kmean (PC1)	Kmean (PC2)	Kmean (PC3)	Kmean (PC4)	MCT(1)	MCT(2)	MCT(3)	MCT(49	rmin(1)	rmin(2)	rmin(3)	rmin(4)
1	26	M	Endast OS (ej säker kk OD)	41.3	41.4	41.4	41.5	42.7	42.7	42.8	42.8	49.1	49.1	49.3	49.2	42	42	42.1	42.1	445	454	449	453	5.17	5.24	5.15	5.19
2	45	M	2	45.3	45.3	45.2	45.2	47.9	47.7	47.9	47.9	53.8	53.2	53.4	53.3	46.6	46.5	46.5	46.5	466	465	458	466	4.53	4.58	4.52	4.69
3	28	F	2	46.6	46.6	46.5	46.4	48.2	47.9	48	48	49.6	48.9	49.4	49.1	47.4	47.2	47.2	47.2	482	481	483	486	5.48	5.46	5.47	5.49
4	31	M	Endast OS (CXL OD)	40.6	40.6	40.8	40.6	43	43	43	43	46.6	46.6	46.5	46.7	41.8	41.8	41.8	41.8	552	556	559	553	6.05	5.98	5.95	5.98
5	32	M	Endast OS (subklinisk OD)	43.4	43.5	43.6	43.4	45.1	45.2	44.7	45.1	48.5	48.4	48.5	48.5	44.2	44.3	44.1	44.3	482	481	483	486	5.08	5.14	5.17	5.15
6	22	M	2	42.1	41.9	41.5	42.3	43.9	44.7	42.6	44.2	53.6	53.8	52.9	53.7	42.9	43.3	42.1	43.2	514	517	519	514	4.84	4.91	4.92	4.82
7	24	M	1	42.7	42.5	42.5	42.5	45.8	45.9	45.8	45.8	47.6	48	47.8	47.8	44.2	44.2	44.1	44.1	487	479	476	479	4.83	4.73	4.89	4.8
8	40	M	2	45.1	45.1	45.1	45.1	47.2	47.4	47.4	47.4	47.7	48.1	48	48.1	46.1	46.2	46.2	46.2	517	523	523	525	5.6	5.5	5.55	5.54
9	28	M	Går ej mäta OS	44.7	45.2	47.2	48.4	46.9	45.9	51.9	53.9	52.7	54.6	57.5	59.5	45.8	45.5	49.4	51	488	492	480	485	5.02	4.73	4.51	4.11
10	21	M	OS. Har höga värden OD	42.2	42.3	42.3	42.2	43.7	44	44	43.8	50.9	51.1	51	50.8	43	43.1	43.2	43	441	445	443	442	5.13	5.12	5.14	5.15
11	26	M	1	41.9	42	42	41.7	44	44.3	44.4	44.4	47.6	48.4	48.6	48.9	42.9	43.2	43.2	43	561	563	561	556	4.79	4.83	4.78	4.71
12	25	M	1	43	43	43	43	46.6	46.3	46.5	46.3	50.2	49.8	50.1	49.9	44.7	44.6	44.7	44.6	525	530	525	524	4.86	5.01	4.79	4.86
13	24	M	OD. CXL OS	43.3	43.3	43.3	43.2	44.6	44.6	44.7	44.7	45.4	45.4	45.5	45.4	43.9	43.9	44	44	506	505	510	511	5.72	5.64	5.75	5.69
14	28	M	1	44.9	45	44.9	44.9	45.6	45.6	45.6	45.7	46.4	46.3	46.3	46.3	45.3	45.3	45.3	45.3	547	565	560	559	5.66	5.72	5.62	5.69
15	23	M	2	45.4	45.7	45.8	45.7	48.5	48.8	48.6	48.5	54.6	55	54.9	54.8	46.9	47.2	47.1	47.1	469	469	472	477	4.34	4.29	4.18	4.22
16	24	M	2	47.4	47.6	47.3	47.7	49.9	50.1	50.5	50.4	57	57.1	56.9	57.3	48.6	48.8	48.9	49	455	447	445	441	4.23	4.21	4.15	4.15
17	23	M	1	42.2	42.2	42.1	42.1	43.1	43.1	43.2	43.1	44.6	44.7	44.7	44.7	42.6	42.7	42.6	42.6	527	529	531	528	6.2	6.14	6.14	6.14
18	34	M	Endast OD. CXL OS.	44.1	44.1	44.1	44.1	44.8	44.7	44.8	44.7	46	45.9	46	45.9	44.4	44.4	44.4	44.4	460	467	465	460	6.08	6.12	6.1	6.08
19	24	M	2	45.5	44.7	44.6	44.9	46	45.9	45.8	46	56	55.5	55.8	55.7	45.7	45.3	45.2	45.4	472	465	469	465	4.21	4.21	4.28	4.19
20	24	F	2	43.2	42.9	43	43	46.5	46.7	46.7	46.8	49	48.6	48.7	48.7	44.8	44.7	44.7	44.8	452	459	454	458	5.37	5.29	5.38	5.3
21	27	M	2	42.4	42.6	42	42.6	46.4	47.1	46.6	47.4	54.8	55.6	54.8	55	44.3	44.7	44.2	44.8	477	477	469	473	4.34	4.38	4.31	4.31
22	31	M	1	42.5	42.7	42.6	42.7	43.4	43.4	43.3	43.4	44.5	44.5	44.5	44.5	43	43	43	43	514	518	519	512	5.82	5.82	5.81	5.85
23	24	M	Endast OD. Subklinisk keratokonus OS	42.9	42.7	42.7	42.7	46.4	46.1	46	46	53	53.1	52.8	53	44.6	44.3	44.3	44.3	477	479	483	483	4.6	4.61	4.65	4.63
24	35	M	1	42.8	42.7	42.8	42.7	45.4	45.3	45.4	45.5	50	49.8	50.1	49.7	44.1	44	44.1	44.1	516	507	505	512	4.86	4.77	4.71	4.9
25	22	F	1	47.3	47	47.2	47.4	55.7	55.8	55.9	56.4	64.9	65	65.4	66.4	51.2	51	51.2	51.5	473	469	465	467	3.87	3.77	3.92	3.95

## Sheet: Blad3
KERATOKONUS
			Densio 0-2 mm
NR	Age	Gender	Anterior(1)	Anterior(2)	Anterior(3)	Anterior(4)	Central(1)	Central(2)	Central(3)	Central(4)	Posterior(1)	Posterior(2)	Posterior(3)	Posterior(4)	Total(1)	Total(2)	Total(3)	Total(4)
1	26	M	25.6	24.9	25.3	25	16	15.6	16	15.7	12.1	12	12	12.1	17.9	17.5	17.8	17.6
2	45	M	26.9	27.1	27.7	27.5	16.2	16.4	16.8	16.6	12.6	11	12.7	13.2	18.6	18.2	19	19.1
3	28	F	32.6	30.7	31.2	30.6	19.9	19.2	19.2	19	14.7	13.6	13.9	14	22.4	21.2	21.4	21.2
4	31	M	27.4	28	27.7	28	17.2	17.5	17.2	17.5	13	13.6	13.7	13.5	19.2	19.7	19.5	19.7
5	32	M	27.7	27.6	28.3	28.7	18.5	18.5	18.4	18.4	14.5	14.3	12.4	14.9	20.2	20.1	19.7	20.7
6	22	M	29.8	26	29.2	29.5	17.9	15.6	17.4	17.8	13.6	12.4	12.6	13.4	20.4	18	19.7	20.2
7	24	M	30.1	31.2	31	30.4	18.6	19.4	19.4	18.9	13.1	13	12.8	12.7	20.6	21.2	21.1	20.7
8	40	M	24.6	20.7	24	24.1	15.7	13.3	15.2	15.3	11.9	11.1	11.9	12.4	17.4	15.1	17	17.3
9	28	M	27.3	26.7	26.1	25.6	17.4	17.3	16.4	16.3	13.9	13.9	12.2	11.3	19.5	19.3	18.2	17.7
10	21	M	27.4	27.2	27	26.4	18.2	17.9	18	17.6	15.4	15.3	15.1	15	20.3	20.1	20	19.7
11	26	M	27	29.5	28.4	28.3	15	16.5	16	16	11.3	12.2	11.4	11.4	17.8	19.4	18.6	18.6
12	25	M	33.5	32.6	33.1	32.9	19.4	18.9	19.3	19.2	13.7	13.8	13.6	13.6	22.2	21.7	22	21.9
13	24	M	26.8	26.7	27.2	27	16.7	16.6	16.9	16.7	13.3	13.3	12.2	12.3	18.9	18.9	18.8	18.7
14	28	M	27.8	26.4	26.7	26.8	16.9	15.9	16.2	16.2	13.6	12.3	11.8	11.8	19.4	18.2	18.2	18.3
15	23	M	30.6	29.3	29	28.7	18.3	17.8	17.5	17.2	13.6	13.3	11.6	11.7	20.8	20.1	19.4	19.2
16	24	M	29.7	29.7	30	30.5	17.1	17.4	17.4	18	9.8	11.1	11.4	10.8	18.9	19.4	19.6	19.8
17	23	M	29.9	30.5	29.4	29.4	17.8	18.2	17.6	17.7	13.7	13.8	13.3	13.2	20.5	20.8	20.1	20.1
18	34	M	24.9	24.7	24.7	24.8	16	15.7	15.8	16.1	12.7	13.1	13	12.8	17.9	17.8	17.8	17.9
19	24	M	25.9	25.8	26.5	25.6	15.5	15.6	15.8	15.4	12.2	11.9	12.5	11.6	17.9	17.7	18.3	17.5
20	24	F	27.7	27.8	27.7	27.8	18	17.6	17.9	17.6	13.6	12.3	14	12.1	19.8	19.2	19.9	19.2
21	27	M	29.8	30.3	30.9	30.6	16.6	16.9	17.1	17	11.6	13.1	14.3	13.7	19.3	20.1	20.8	20.5
22	31	M	26	25.6	25.8	25.9	16	15.5	15.6	15.8	12.3	12.3	12.3	12.3	18.1	17.8	17.9	18
23	24	M	27.9	27.5	26.9	27.3	17.2	17	16.6	16.7	13.8	13.8	13.8	14	19.6	19.5	19.1	19.3
24	35	M	25.6	26.5	27.1	26.3	15	15.5	15.6	15.4	11.7	11.8	11.9	11.8	17.4	17.9	18.2	17.8
25	22	F	27.4	29.7	28.9	27.9	17.3	17.8	17.8	18.3	10.2	13	12.8	12.7	18.3	20.2	19.8	19.6

## Sheet: Blad4
KERATOKONUS
	Densio 2-6 mm
NR	Anterior(1)	Anterior(2)	Anterior(3)	Anterior(4)	Central(1)	Central(2)	Central(3)	Central(4)	Posterior(1)	Posterior(2)	Posterior(3)	Posterior(4)	Total(1)	Total(2)	Total(3)	Total(4)
1	22.7	22.3	22.7	22.5	14.1	13.9	14.1	13.9	10.7	10.7	10.8	10.8	15.8	15.6	15.9	15.7
2	23	23.6	23.5	23.5	14.4	14.7	14.7	14.7	12.9	11.9	12.8	12.9	16.8	16.7	17	17.1
3	27.1	26.3	26.4	26.3	16.5	16	16	16	12.6	12	12.3	12.4	18.7	18.1	18.2	18.2
4	24.7	25.3	25.3	25.3	15.2	15.5	15.5	15.6	11.4	12	12.1	11.9	17.1	17.6	17.6	17.6
5	22.8	23.4	23.8	24.6	15.2	15.6	15.7	15.9	12.7	12.7	11.7	13.3	16.9	17.2	17.1	17.9
6	26.1	26	25.9	26.2	15.6	15.6	15.6	15.7	13.5	12.4	12.3	13.7	18.4	18	17.9	18.5
7	25.9	26.2	26.2	26.1	15.8	16.1	16.2	16	12.8	12.6	12.5	12.5	18.2	18.3	18.3	18.2
8	21.2	20.7	20.7	20.6	13.6	13.3	13.3	13.2	10.9	11.1	11.1	11.2	15.2	15.1	15	15
9	26.4	25	23.4	23	17.2	16.1	14.5	14.1	14	12.8	12.1	12	19.2	18	16.7	16.4
10	24.3	24.1	24	23.3	16.2	16	16.1	15.7	12.2	12.3	12	11.9	17.6	17.5	17.4	17
11	24.4	25.3	24.5	24.1	13.9	14.4	14.1	13.9	10.9	12.1	11.6	11.4	16.4	17.3	16.7	16.5
12	28.9	28.4	28.6	28.6	16.9	16.6	16.8	16.8	14.5	14.4	14.4	14.5	20.1	19.8	19.9	20
13	23.2	23	23.7	23.6	14.5	14.3	14.7	14.6	11.8	11.8	10.7	10.7	16.5	16.4	16.4	16.3
14	24.2	23.8	23.8	23.7	14.7	14.4	14.5	14.4	12.3	11.5	11.1	11.1	17.1	16.6	16.4	16.4
15	25.7	25.3	24.6	24.7	16.4	16.3	15.9	15.9	14.8	14.7	13.4	13.7	19	18.8	18	18.1
16	25	25	24.9	25.6	14.9	15.1	14.9	15.4	11.8	12.6	12.6	12.9	17.2	17.6	17.5	17.9
17	26.8	27.2	26.7	26.6	15.9	16.1	15.8	15.8	12.7	12.7	12.5	12.5	18.5	18.7	18.3	18.3
18	22.4	22.2	22.3	22.2	14.2	14	14.2	14.3	11.5	11.7	11.7	11.5	16	16	16.1	16
19	22.6	22.7	23.3	22.4	13.9	14	14.2	13.8	12.5	12.2	12.6	12.1	16.3	16.3	16.7	16.1
20	23.5	23.6	23.6	23.9	15	14.9	15	15.1	12.4	11.5	12.6	11.4	17	16.6	17.1	16.8
21	25.9	26.3	26.4	26.2	15.1	15.2	15.3	15.2	11.3	12.7	12.7	12.7	17.4	18.1	18.1	18.1
22	24.1	23.5	23.6	23.8	14.6	14.3	14.4	14.6	11.3	11.7	11.5	11.6	16.7	16.5	16.5	16.7
23	23.6	23.3	23	23.3	14.7	14.7	14.4	14.5	12.1	12.1	12	12	16.8	16.7	16.5	16.6
24	22.3	23.1	23.2	23	13.3	13.7	13.8	13.7	11.3	11.4	11.4	11.4	15.6	16.1	16.1	16
25	23.6	23.9	23.5	22.9	14.9	15.1	15	14.8	12.2	13.5	13.2	12.9	16.9	17.5	17.2	16.9

## Sheet: Blad5
KERATOKONUS
	Densio 6-10 mm
NR	Anterior(1)	Anterior(2)	Anterior(3)	Anterior(4)	Central(1)	Central(2)	Central(3)	Central(4)	Posterior(1)	Posterior(2)	Posterior(3)	Posterior(4)	Total(1)	Total(2)	Total(3)	Total(4)
1	19.3	19.3	1.1	19.2	13.1	13.1	13	13	11.7	11.8	11.6	11.9	14.7	14.7	14.6	14.7
2	24.9	25.6	24.8	26	16.8	17.2	16.7	17.4	16	15.5	15.8	16.7	19.2	19.4	19.1	20
3	23.4	22.7	21.7	23.5	15.4	14.9	14.7	15.4	13.2	12.9	12.9	13.6	17.3	16.8	16.4	17.5
4	21.4	22.3	23.3	23.1	14.2	14.7	15.2	15.1	12	12.6	13.1	13	15.9	16.5	17.2	17.1
5	18.2	18.4	18.3	19.5	13.6	13.8	13.9	14.3	12.9	12.8	12.2	13.6	14.9	15	14.8	15.8
6	22.3	22.5	22.7	22.4	15.5	15.8	15.8	15.6	15.3	14.9	15.2	15.4	17.7	17.7	17.9	17.8
7	26.1	24.7	25.3	25.6	15.9	15.5	15.7	15.9	13.5	12.9	12.9	13.1	18.5	17.7	18	18.2
8	24.1	24.4	24.1	24.2	18.2	18.4	18.3	18.4	16.1	16.9	16.6	17	19.5	19.9	19.7	19.9
9	33.9	33	26.5	22.9	22.4	21.6	18.4	16	20.4	18.8	17.3	14.7	25.6	24.5	20.7	17.9
10	21.1	20.8	20.7	20.2	15.2	15	15	14.7	13.8	13.9	13.6	13.4	16.7	16.6	16.4	16.1
11	21	21.2	19.2	18.8	13	13	12.3	12	11.5	12	11.2	11.1	15.1	15.4	14.2	14
12	26.4	25.9	25.9	26.1	17.2	16.9	17	17	15.3	15.2	15	15.3	19.6	19.3	19.3	19.5
13	20	18.5	21.4	22.4	13.3	12.7	14	14.4	12.1	11.8	11.9	12.4	15.1	14.3	15.7	16.4
14	20	20.2	20.2	20.1	13.9	13.9	14	14	14.1	13.9	13.3	13.4	16	16	15.9	15.8
15	24.1	24.3	24	24.5	19.1	19.2	18.8	19.4	20	19.9	19.2	19.4	21.1	21.1	20.7	21.1
16	20	20	20.4	19.7	13.3	13.4	13.5	13.1	11.2	11.7	12	11.5	14.8	15	15.3	14.8
17	22.9	24	23.1	23	14.7	15.2	15	14.8	13.3	13.7	13.4	13.3	17	17.6	17.1	17.1
18	22	22.3	22.8	21.7	15.3	15.4	15.6	15.2	14.1	14.5	14.6	13.8	17.1	17.4	17.7	16.9
19	24.8	25.1	25.7	25.6	16.4	16.2	16.6	16.8	14.5	14.3	15	14.4	18.6	18.5	19.1	18.9
20	17.8	18.6	18.4	18.3	12	12.5	12.4	12.3	10.8	10.6	11.2	10.5	13.6	13.9	14	13.7
21	23.3	22.1	22.3	22.1	14.7	14.6	14.7	14.7	12.6	13.2	13.4	13.2	16.5	16.6	16.8	16.7
22	25.5	25.1	25.2	25	16.9	17	17.1	17	15.2	15.6	15.3	15.5	19.2	19.2	19.2	19.1
23	21	21	20.7	21	13.5	13.6	13.4	13.5	12.9	12.7	12.7	12.7	15.8	15.8	15.6	15.8
24	25.6	25.7	25.9	25.5	16.3	16.3	16.5	16.3	13.9	13.7	14	13.8	18.6	18.6	18.8	18.5
25	25.3	26.1	23.7	20.8	16.1	17	15.7	14.3	13.4	14.9	13.9	13.1	18.3	19.3	17.8	16

## Sheet: Blad6
KERATOKONUS
	Densio 10-12 mm
NR	Anterior(1)	Anterior(2)	Anterior(3)	Anterior(4)	Central(1)	Central(2)	Central(3)	Central(4)	Posterior(1)	Posterior(2)	Posterior(3)	Posterior(4)	Total(1)	Total(2)	Total(3)	Total(4)
1	26.7	28.9	27.4	29	19.2	20.2	19.1	19.8	15.1	15.9	15.3	15.9	20.3	21.7	20.6	21.6
2	45.9	40.5	46.3	41.2	29.1	26.3	28.2	28	25.7	24.1	26.4	24.9	33.6	30.6	33.6	31.3
3	30.3	29.3	25.2	33	24.1	23.3	23	27.9	23	23.9	24	28.7	25.8	25.5	24.1	29.9
4	34.9	34.7	36.2	37.9	20.7	20.5	21.3	22.3	15.4	15.4	15.8	16.1	23.7	23.5	24.4	25.4
5	42	41.4	39	35.3	29.7	29.3	26	26.3	25.7	24.4	21.3	23.8	32.5	21.7	28.8	28.5
6	29.5	28.8	28.4	29.5	23.4	22.5	23.1	23.1	23.8	22.5	24	24.2	25.6	24.6	25.2	25.6
7	30.9	32	33.1	32.3	18.6	18.6	19.1	19.1	15.5	14.3	14.8	14.3	21.7	21.6	22.4	21.9
8	38.3	37.8	39.3	36.9	25.5	25.3	26.1	24.6	23.5	24.4	25	23.8	29.1	29.2	30.1	28.4
9	17.4	20.9	27.7	31.1	14.2	17.7	20.9	22.8	16.3	19.9	20.8	20.6	16	19.5	23.2	24.8
10	32.9	32.6	30.5	29.3	24.3	24.3	23.2	22.4	21.9	22.1	21.7	20.7	26.3	26.3	25.1	24.1
11	20.5	23.1	23.1	22.1	14.4	16	16.1	15.3	14.8	17.5	16.3	15.9	16.6	18.9	18.5	17.8
12	41	39.5	41.7	40	23.5	22.5	23.9	23.5	20.2	19.5	20.2	20.5	28.2	27.2	18.6	28
13	27.2	16.6	31.6	33.7	17.1	14	18.5	19.6	14.9	13.4	14.5	15.2	19.7	14.7	21.5	22.8
14	25.7	24.8	24.4	24.1	22.3	21.4	21.9	21.6	23.8	21.9	22.1	22.1	23.9	22.7	22.8	22.6
15	26.9	26.6	21	22.1	21.8	21.6	18.7	19.7	24.3	23.5	20	20.5	24.3	13.9	19.9	20.8
16	33.6	31.1	30.5	31.3	22.2	21.5	21.1	21.4	19.9	20.2	20.1	20.3	25.2	24.3	23.9	24.3
17	32.6	35.8	32.3	34.6	21.8	22.2	21.7	23.4	18.8	18.7	19.5	21.3	24.4	25.6	24.5	26.4
18	26.6	27.8	29.9	27.7	19.5	19.5	20.1	19.9	18	18	18.5	17.6	21.4	21.8	22.8	21.7
19	22.3	26.9	33.4	23.3	17.2	19.4	20.1	17.5	14.8	16.4	16.6	15.7	18.1	20.9	23.4	18.8
20	31.8	29.3	31.4	29	21	19.2	20.9	19.6	17.5	15.9	17.7	16.1	23.4	21.5	13.3	21.6
21	43.4	43.3	42.4	44.6	24.8	25.1	24.8	24.9	19.3	19.5	19.9	19.1	29.2	29.3	29	29.5
22	30.6	30.3	29.7	30.1	21.5	20.8	21.1	21.3	17.7	17.7	17.6	17.5	23.2	22.9	22.8	23
23	28.1	26.5	25.3	32.2	15.8	15.8	15.5	17.2	13.2	13.3	13.2	13.8	19.1	18.5	18	21.1
24	43	45.8	47.5	44.2	24	25.3	25.9	24.6	19.1	20.2	19.8	19.4	28.7	30.4	31.1	29.4
25	49.8	49.6	49.7	54.5	28.7	29.7	28.9	30.4	22.3	24.7	24	24.8	33.6	34.7	34.2	36.6

## Sheet: Blad7
KERATOKONUS
	Densio Total mm
NR	Anterior(1)	Anterior(2)	Anterior(3)	Anterior(4)	Central(1)	Central(2)	Central(3)	Central(4)	Posterior(1)	Posterior(2)	Posterior(3)	Posterior(4)	Total(1)	Total(2)	Total(3)	Total(4)
1	22.7	22.9	22.7	22.9	14.9	15	14.9	14.9	12	12.2	12	12.2	16.5	16.7	16.6	16.7
2	27.6	27.2	27.7	27.4	17.7	17.4	17.5	17.7	15.7	14.8	15.6	15.9	20.3	19.8	20.3	20.3
3	27.3	26.2	25.4	27.1	17.8	17.2	23	18.2	14.7	14.2	24	15.6	19.9	19.2	24.1	20.3
4	25.8	26.3	26.9	27.2	16.1	16.4	16.7	16.9	12.5	13	13.3	13.3	18.2	18.6	19	19.1
5	25.4	25.3	25.3	25.3	17.7	17.7	17.3	17.4	15.3	14.9	13.6	15.4	19.4	19.3	18.7	19.4
6	26	25.8	25.8	26	17.3	17.1	17.2	17.3	15	14.7	15.3	16	19.7	19.2	19.4	19.8
7	27.5	27.5	27.9	27.7	16.8	16.9	17.1	17	13.5	13	13.1	13	19.3	19.1	19.3	19.2
8	25.6	25.4	25.5	25.1	17.5	17.4	17.4	17.2	14.9	15.5	15.4	15.5	19.3	19.4	19.5	19.3
9	27.5	27.3	25.6	24.8	18.4	18.4	17.2	16.6	16.5	16.1	15.3	14.2	20.8	20.6	19.4	18.5
10	25.1	24.9	24.4	23.8	17.5	17.4	17.1	16.7	14.8	14.9	14.6	14.3	19.1	19.1	18.7	18.3
11	23.1	24.2	23.1	22.7	13.9	14.6	14.1	13.9	11.8	13	12.2	12.1	16.2	17.3	16.5	16.2
12	30.9	30.1	30.7	30.4	18.5	18.1	18.5	18.4	15.6	15.4	15.4	15.6	21.7	21.2	21.5	21.5
13	23.4	21.1	24.9	25.5	14.9	14.1	15.4	15.7	12.7	12.3	12	12.3	17	15.8	17.4	17.8
14	23.7	23.2	23.2	23.1	16.1	15.7	15.9	15.8	15.1	14.2	13.8	13.8	18.3	17.7	17.6	17.6
15	26.2	25.9	24.6	24.8	18.5	18.4	17.6	17.9	17.9	17.7	16.1	16.4	20.9	20.7	19.4	19.7
16	25.6	25.1	25.1	25.4	15.9	16	15.9	16.1	12.6	13.4	13.4	13.3	18.1	18.2	18.1	18.3
17	27	28.1	26.9	27.2	16.8	17.2	16.8	17.1	14.1	14.2	14.1	14.4	19.3	19.9	19.3	19.6
18	23.4	23.6	24.1	23.4	15.8	15.7	15.9	15.8	13.7	13.9	14	13.5	17.6	17.7	18	17.6
19	23.9	24.6	26.1	24.2	15.4	15.7	16.1	15.6	13.4	13.4	14	13.2	17.6	17.9	18.7	17.7
20	23.7	23.6	23.9	23.6	15.5	15.3	15.6	15.3	12.9	12.1	13.2	12.1	17.4	17	17.6	17
21	27.7	27.8	27.8	28	16.5	16.6	16.6	16.6	12.9	13.9	14.2	13.9	19	19.4	19.5	19.5
22	26	25.6	25.5	25.6	16.8	16.5	16.7	16.7	13.8	14.1	13.9	14	18.9	18.7	18.7	18.8
23	24.2	23.8	23.3	24	14.9	14.9	14.6	15	12.8	12.8	12.7	12.9	17.3	17.2	16.9	17.5
24	27	28	28.6	27.6	16.2	16.6	16.9	16.5	13.4	13.6	13.7	13.5	18.9	19.4	19.7	19.2
25	28.6	29.1	28	26.6	17.7	18.2	17.5	17	13.7	15.4	14.8	14.3	20	20.9	20.1	19.3
