# Supplementary material for: The intra- and inter-day repeatability of corneal densitometry measurements in subjects with keratoconus and in healthy controls
Source: Sci Rep. 2023 Apr 5;13:5566. doi: 10.1038/s41598-023-32822-y (PMC10076276; doi:10.1038/s41598-023-32822-y)
Supplement: Supplementary file 7 — Supplementary Information 7. [file 41598_2023_32822_MOESM7_ESM.xlsx]

## Sheet: Blad1
NR	Ålder	Kön	Slump. OD=1, OS=2	K1 (PC1)	K1 (PC2)	K1 (PC3)	K1 (PC4)	K2 (PC1)	K2 (PC2)	K2 (PC3)	K2 (PC4)	Kmax (PC1)	Kmax(PC2)	Kmax(PC3)	Kmax(PC4)	Kmean (PC1)	Kmean (PC2)	Kmean (PC3)	Kmean (PC4)	MCT(PC1)	MCT(PC2)	MCT(PC3)	MCT(PC4)	rmin(PC1)	rmin(PC2)	rmin(PC3)	rmin(PC4)
1	26	M	Endast OS (ej säker kk OD)	41.4	41.5	41.4	41.2	42.7	42.7	42.9	42.7	49	49.1	49.3	49	42.1	42.1	42.1	41.9	454	456	456	454	5.14	5.15	5.06	5.1
2	45	M	2	45.6	45.2	45.3	45.5	48	47.7	48	47.9	53.3	53.5	53.6	53.6	46.8	46.5	46.6	46.6	463	472	472	456	4.51	4.57	4.57	4.63
3	28	F	2	46.5	46.2	46.5	46.4	47.8	47.6	47.7	47.6	49	48.7	48.9	48.8	47.2	46.9	47.1	47	486	485	483	478	5.45	5.51	5.46	5.5
4	31	M	Endast OS cxl OD	40.6	40.7	40.6	40.6	43	43	43.1	43	46.6	46.1	46.3	46.1	41.8	41.8	41.8	41.8	549	557	550	554	6	5.97	6.02	6.01
5	32	M	Endast OS (subklinisk OD)	43.2	43.1	43.1	43.7	44	44.8	44.8	44.8	48.3	48.1	48.3	48.3	44	44	43.9	44.2	487	490	489	482	5.14	5.13	5.15	5.23
6	22	M	2	42	42	42.2	42.2	45	44.9	45.4	44.9	54.5	54.1	54.3	53.9	43.4	43.4	43.7	43.5	514	512	516	517	4.56	4.79	4.88	4.84
7	24	M	1	42.5	42.6	42.5	42.6	45.7	45.6	45.7	45.7	47.4	47.5	47.4	47.5	44.1	44	44.1	44.1	477	486	483	478	4.87	4.83	4.99	4.93
8	40	M	2	45.1	45	45.1	45.2	47.4	47.2	47.3	47.4	47.8	48.3	48.1	48	46.2	46.1	46.1	46.3	520	518	518	519	5.6	5.57	5.61	5.62
9	28	M	Går ej mäta OS	48.5	48.4	48.3	48.6	54.2	54.3	54.3	54.1	60	60.4	60.5	59.9	51.2	51.2	51.1	51.2	480	478	472	484	4.19	4.17	4.08	4.1
10	21	M	OS. Har höga värden OD	42.6	42.4	42.6	42.4	44	43.9	43.9	44	50.7	50.8	50.9	50.6	43.3	43.2	43.2	43.1	447	450	452	450	5.11	5.1	5.07	5.11
11	26	M	1	41.8	42	41.8	42	44.4	44.1	44.3	44.2	48.8	48.7	49	48.6	43.1	43.1	43	43	560	562	558	565	4.73	4.85	4.71	4.85
12	25	M	1	43.3	43.2	43.1	43.3	46.5	46.6	46.6	46.7	50.2	50.4	50.4	50.5	44.8	44.8	44.8	44.9	533	524	525	526	5.22	5.02	4.96	4.72
13	24	M	OD. CXL OS	43.4	43.2	43.4	43.3	44.5	44.3	44.5	44.5	45.5	45.3	45.5	45.6	43.9	43.7	43.9	43.9	498	513	509	508	5.65	5.6	5.7	5.67
14	28	M	1	45	44.9	45	44.9	45.5	45.5	45.6	45.6	46.3	46.1	46.2	46.1	45.2	45.2	45.3	45.2	557	555	558	561	5.56	5.64	5.65	5.62
15	23	M	2	45.4	45.5	45.5	45.7	48.6	48.4	48.4	48.4	54.2	54	54.2	53.6	46.9	46.9	46.9	47	474	476	476	483	4.29	4.28	4.12	4.34
16	24	M	2	47	46.9	46.8	46.7	49.8	49.6	49.7	49.8	56.7	56.7	56.6	56.4	48.4	48.2	48.2	48.2	436	435	438	441	4.24	5.95	4.2	4.21
17	23		1	42.2	42.1	42	42.1	43.3	43.2	43.2	43.1	44.6	44.5	44.5	44.5	42.7	42.7	42.6	42.6	533	526	530	532	6.132	6.14	6.07	6.15
18	34	M	Endast OD. CXL OS.	44.3	44.2	44.2	44.2	45	44.8	44.9	44.9	45.9	45.8	45.9	45.8	44.6	44.5	44.5	44.6	463	467	466	462	6.06	6.09	6.08	6.04
19	23	M	2	45.2	45.2	45.4	45.3	46.2	46.4	46.8	46.9	56.7	56.7	56.3	56.3	45.7	45.8	46.1	46.1	466	462	460	460	4.12	4.09	4.09	4.15
20	22	F	2	42.8	42.8	42.9	42.8	46.5	45.5	46.5	46.6	48.4	48.4	48.5	48.5	44.6	44.5	44.6	44.6	451	452	450	459	5.37	5.35	5.36	5.33
21	27	M	2	41.4	42	41.8	42.1	46.5	46.7	46.8	46.4	55	55.2	55.5	55.2	43.8	44.2	44.1	44.2	466	469	470	472	4.28	4.38	4.23	4.27
22	31	M	1	42.6	42.6	42.6	42.6	43.4	43.4	43.4	43.4	44.4	44.4	44.4	44.3	43	43	43	43	526	524	523	521	5.85	5.83	5.8	5.9
23	24	M	Endast OD. Subklinisk KK OS.	42.7	42.4	42.5	42.6	45.7	45.6	45.6	45.4	51.6	51.8	52.4	52	44.2	43.9	44	44	481	484	482	491	4.74	4.67	4.64	4.67
24	35	M	1	42.8	42.9	42.7	42.7	45.5	45.5	45.5	45.5	50.1	50.1	50.1	49.9	44.1	44.2	44.1	44	513	511	508	510	4.86	4.94	4.85	4.89
25	22	F	1	46.9	47.1	47.3	47.5	55.4	55.6	55.6	56.1	64.2	64.8	64.4	65.3	50.8	51	51.1	51.4	468	479	466	464	4.04	3.88	3.91	3.69

## Sheet: Blad3
KERATOKONUS
			Densio 0-2 mm
NR	Age	Gender	Anterior(1)	Anterior(2)	Anterior(3)	Anterior(4)	Central(1)	Central(2)	Central(3)	Central(4)	Posterior(1)	Posterior(2)	Posterior(3)	Posterior(4)	Total(1)	Total(2)	Total(3)	Total(4)
1	26	M	26.4	26.8	26.9	26.5	16.2	16.2	16.3	16.1	12.9	12.8	12.8	12.6	18.5	18.6	18.6	18.4
2	45	M	28	27.8	28.8	28.5	16.9	16.7	17	17.1	13.4	11.7	11.9	13.1	19.4	18.7	19.2	19.5
3	28	F	30.5	29.6	30.9	29.9	18.6	17.9	18.8	18.9	13.9	13.5	13.8	13.4	21	20.3	21.1	20.7
4	31	M	27.5	27.3	27.7	27.4	17.3	17	17.4	17.1	12.9	13.7	13	13.1	19.2	19.3	19.4	19.2
5	32	M	28.3	28.2	28	28.1	18.2	17.9	17.9	18	14.5	12.7	12.2	13.9	20.3	19.6	19.4	20
6	22	M	29.3	28.8	29	28.8	17.7	17.3	17.3	17.2	13.3	12.9	12.9	10.9	20.1	19.7	19.8	19
7	24	M	30.4	29.8	30.3	30.3	18.7	18.2	18.5	18.5	12.3	12.8	12.4	12.4	20.5	20.3	20.4	20.4
8	40	M	24.8	23.4	22.3	24.7	15.6	15	14.4	15.7	12	11.2	11.1	12.4	17.5	16.6	16	17.6
9	28	M	26.6	23.6	27.3	26.8	16.9	14.4	17.5	16.8	10.5	11.7	12.8	11	18	16.6	19.2	18.2
10	21	M	27.9	27.4	27.2	27.3	17.7	17.6	17.5	17.7	15	14.8	14.7	14.7	20.2	19.9	19.8	19.9
11	26	M	29.7	29.5	29.6	29.4	16.6	16.5	16.7	16.4	12.3	11.7	11.9	12	19.5	19.3	19.4	19.3
12	25	M	32.9	32.5	32.6	32.9	18.8	19.1	19.1	19.2	14	13.4	13.7	13.7	21.9	21.7	21.8	21.9
13	24	M	26.6	26.2	27.3	27.2	17.2	17.1	17.3	17.2	12.8	11.9	13.9	14.1	18.8	18.4	19.5	19.5
14	28	M	26.4	26.3	25.4	25.8	16.1	16	15.5	15.7	11.8	11.6	11.4	11.8	18.1	18	17.4	17.8
15	23	M	31.3	30.1	29.3	30.4	18.4	17.7	17.5	17.9	12.4	12.7	13	12.9	20.7	20.2	19.9	20.4
16	24	M	28.7	29.6	29	28.8	17.1	17.6	17.3	17.1	10.7	11.1	10.9	11	18.8	19.4	19.1	19
17	23		29.2	31.2	31.1	30.4	17.1	18.8	18.9	18	13.5	13.8	14	13.8	19.9	21.3	21.4	20.7
18	34	M	24.9	24.7	24.4	24.8	16.1	15.9	15.9	16.2	13.1	13.1	13	12.9	18	17.9	17.8	18
19	23	M	26.4	25.8	26.3	26.5	15.8	15.7	15.9	16.2	11.8	11.3	11.5	11.4	18	17.6	17.9	18
20	22	F	28.4	27.9	27.5	27.4	18.4	17.9	17.8	17.5	14.1	13.9	13.2	12	20.3	19.9	19.5	19
21	27	M	32.3	32.1	31.3	31.3	18	17.9	17.5	17.3	14.4	13.8	11.6	13.8	21.5	21.3	20.1	20.8
22	31	M	26.9	25.7	26.9	26.5	16.2	15.7	16.1	16	13	12.5	13	12.5	18.7	18	18.7	18.3
23	24	M	30.7	28.5	29.7	28.3	18.3	17.4	18	17	14.3	12.8	13	13.5	21.1	19.6	20.2	19.6
24	35	M	27.3	27.6	27.4	27.3	15.6	15.7	15.8	15.6	12	12.1	12	12.1	18.3	18.5	18.4	18.3
25	22	F	29.4	28.9	29.1	28.4	18	17.6	17.6	18.5	13.6	11.6	12.8	12.2	20.3	19.4	19.8	19.7

## Sheet: Blad4
KERATOKONUS
	Densio 2-6 mm
NR	Anterior(1)	Anterior(2)	Anterior(3)	Anterior(4)	Central(1)	Central(2)	Central(3)	Central(4)	Posterior(1)	Posterior(2)	Posterior(3)	Posterior(4)	Total(1)	Total(2)	Total(3)	Total(4)
1	23.8	24.1	24.1	23.7	14.4	14.5	14.5	14.3	11.4	11.4	11.4	11.3	16.6	16.7	16.7	16.4
2	23.8	23.9	24.4	24.2	14.9	14.9	15.2	15.2	13	12.2	12.3	13.2	17.2	17	17.3	17.5
3	26.3	26.1	25.9	25.8	15.9	15.5	16	16	12.4	12.4	12.3	12.1	18.2	18	18	17.9
4	24.8	24.7	24.8	24.6	15.4	15.1	15.4	15.3	11.6	11.9	11.6	11.7	17.3	17.3	17.3	17.2
5	24	24.2	23.6	24.2	15.6	15.6	15.3	15.7	13	11.6	11.4	12.7	17.5	17.1	16.8	17.6
6	25.2	25.3	25.4	25.4	15.2	15.1	15.3	15.2	13.1	13	13.4	11.9	17.9	17.8	18	17.5
7	25.6	25.7	25.8	25.8	15.6	15.6	15.7	15.7	12.1	12.5	12.4	12.4	17.8	17.9	18	18
8	21.7	20	19.4	21.6	13.7	13	12.7	13.7	11.2	10.5	10.4	11.3	15.5	14.5	14.2	15.5
9	23.5	23.6	23.9	23.8	14.4	14.4	14.7	14.4	11.8	11.7	13	12	16.6	16.6	17.2	16.8
10	24.6	24.3	24.2	24.2	15.8	15.7	15.6	15.7	11.9	12.1	12.2	12.2	17.4	17.4	17.3	17.4
11	25.3	24.9	25.1	25	14.5	14.3	14.4	14.3	11.9	11.9	11.7	11.9	17.2	17	17.1	17.1
12	28.1	28.2	28.1	28.4	16.3	16.5	16.5	16.6	14.6	14.4	14.2	14.6	19.7	19.7	19.6	19.9
13	22.7	23	24	23.7	14.5	14.8	15.1	14.8	11.3	10.6	12.1	12.2	16.1	16.1	17.1	16.9
14	22.9	23	22.6	22.8	14	14.1	13.9	14	10.7	10.9	10.8	11	15.9	16	15.8	15.9
15	26.4	25.5	24.2	26	16.7	16.2	15.5	16.5	14.2	14.2	13.5	14.6	19.1	18.6	17.8	19
16	24.4	24.5	24.5	24.2	14.9	15	14.9	14.7	12.3	12.2	12.3	12.2	17.3	17.2	17.3	17
17	26.6	28	27.9	27.3	15.6	16.6	16.6	16.1	12.6	12.7	13.1	13	18.3	19.1	19.2	18.8
18	22.3	22.1	21.8	22.3	14.3	14.2	14	14.4	11.9	11.9	11.8	11.8	16.2	16.1	15.9	16.1
19	23.3	22.8	22.9	23.1	14.3	14.1	14.2	14.3	12.4	12.2	12.1	12.1	16.7	16.4	16.4	16.5
20	23.9	23.8	23.3	23.7	15.1	15	14.8	14.9	12.6	12.6	12.1	11.3	17.2	17.1	16.8	16.6
21	27	27.3	26.8	26.8	15.6	15.8	15.5	15.5	12.9	12.6	11.5	12.8	18.5	18.6	17.9	18.3
22	24.5	24	24.7	24.3	14.8	14.7	14.8	14.8	11.8	11.9	12.1	11.9	17	16.9	17.2	17
23	25.5	24.1	24.4	24.1	15.5	14.8	15.1	14.7	11.6	11.2	11.4	11.5	17.5	16.7	17	16.7
24	23.9	24	24.1	23.8	13.9	14	14	13.9	11.7	11.7	11.6	11.6	16.5	16.6	16.6	16.6
25	23.7	24.1	23.7	23.9	15.1	15.1	15.1	15.3	13.6	12.8	13.4	13.3	17.5	17.3	17.4	17.5

## Sheet: Blad5
KERATOKONUS
	Densio 6-10 mm
NR	Anterior(1)	Anterior(2)	Anterior(3)	Anterior(4)	Central(1)	Central(2)	Central(3)	Central(4)	Posterior(1)	Posterior(2)	Posterior(3)	Posterior(4)	Total(1)	Total(2)	Total(3)	Total(4)
1	20.2	20.5	20.1	20.1	13.3	13.4	13.2	13.4	12.3	12.3	12	12	15.3	15.4	15.1	15.2
2	25.3	26.1	26.5	26.5	17.2	17.8	18.2	17.8	16.2	15.9	16	17	19.6	20	20.2	20.5
3	23.8	21.7	22.8	22.8	15.4	14.3	15.1	15.2	13.6	13.3	13.3	13.1	17.6	16.4	17.1	17
4	22	21.8	21.2	21.2	14.5	14.4	14.2	14.3	12.5	12.8	12.3	12.4	16.4	16.3	15.9	16
5	19.1	19.2	18.7	19.1	14.1	14.2	13.7	14.3	13.4	12.5	12	13.2	15.5	15.3	14.8	15.5
6	21.7	21.6	21.7	21.9	14.9	15.1	15.2	15.4	14.6	14.6	14.8	14.2	17.1	17.1	17.3	17.2
7	24.4	25.6	25.1	25.1	15.3	15.7	15.4	15.4	12.7	13.1	13	13	17.5	18.1	17.8	17.8
8	24.6	24.1	23.4	23.9	18.4	18.2	17.7	17.8	16.7	16.4	15.9	16.7	19.9	19.6	19	19.4
9	24	23.9	23.8	24.1	16.8	16.6	16.6	16.8	14.6	14.8	15.7	15.3	18.5	18.4	18.7	18.8
10	21.7	21.5	21.8	20.8	14.9	15.1	15.2	14.8	13.4	13.6	13.9	13.3	16.7	16.7	16.9	16.3
11	21.2	20.1	20.1	20.2	13.1	12.7	12.8	12.8	11.9	11.8	11.6	11.8	15.4	14.9	14.8	14.9
12	25.7	25.4	25.4	25.5	16.8	16.7	16.8	16.8	15.6	15.1	15.1	15.4	19.4	19.1	19.1	19.2
13	17.6	19.5	22.1	22.7	12.3	13.4	14.4	14.7	11.3	11.4	13.1	13.5	13.7	14.8	16.5	17
14	18.8	19.2	19.1	19.2	13.1	13.3	13.3	13.4	12.4	12.6	12.7	13	14.8	15	15	15.2
15	24.6	25	24	24.3	19.4	19.8	18.9	18.8	19.2	19.9	19.4	19.4	21.1	21.6	20.8	20.8
16	18.9	20.3	20	19.7	12.8	13.7	13.4	13.2	11.3	11.9	11.9	11.6	14.4	15.3	15.1	14.9
17	22.7	24.4	23.5	23.4	14.6	15.4	15.1	15	13.2	13.7	13.4	13.4	16.9	17.9	17.3	17.3
18	21.5	21.4	20.7	21.8	15	15.2	14.5	15.2	14.3	14.3	14.4	14	16.9	17	16.5	17
19	24.2	23.7	24	21.8	16.1	16.2	16.5	15.4	14.5	14.2	14.3	13.6	18.3	18	18.3	16.9
20	18.2	18.3	17.9	18.3	12.1	12.2	11.9	12.1	11	11.1	10.6	10.3	17.2	13.9	13.5	13.6
21	21.5	22.1	21	21.8	14.1	14.6	13.9	14.4	12.9	12.9	12	13.1	16.2	16.5	15.6	16.4
22	25.7	25.3	25.8	25.6	17.5	17.5	17.3	17.4	15.4	15.5	15.9	15.9	19.5	19.5	19.7	19.6
23	22.5	21.3	20.5	21.9	14.1	13.6	13.3	13.7	12.7	12.1	11.8	12.6	16.4	15.7	15.2	16.1
24	27.8	27.6	27.5	27.5	17.3	17.2	17.2	17.2	14.6	14.6	14.3	14.5	19.9	19.8	19.7	19.7
25	24.5	25.6	26.2	26	16	16.3	16.9	16.5	14.5	13.8	14.8	13.7	18.3	18.6	19.3	18.7

## Sheet: Blad6
KERATOKONUS
	Densio 10-12 mm
NR	Anterior(1)	Anterior(2)	Anterior(3)	Anterior(4)	Central(1)	Central(2)	Central(3)	Central(4)	Posterior(1)	Posterior(2)	Posterior(3)	Posterior)4)	Total(1)	Total(2)	Total(3)	Total(4)
1	26.4	27.7	27.9	29.2	18.9	19.1	19.2	19.8	15.5	15.6	15.9	16.3	20.3	20.8	21	21.8
2	38.5	34.9	52.2	39.1	27.9	25.4	32.5	27.3	24.3	22.7	25.9	24.5	30.2	27.6	36.9	30.3
3	30.7	28.1	32.8	34.6	25.5	26.2	29.1	29.4	24.4	26.8	28.3	27.4	26.8	27.1	30.1	30.4
4	36.7	35.9	35	34.2	21	20.3	20.2	20.3	15.8	15.6	15.7	15.9	24.5	24	23.6	23.5
5	38.6	36.1	37.3	33.3	28.4	26.5	26.2	24.4	25.7	23.6	23	22.1	30.9	28.7	28.8	26.6
6	27.6	27.9	28.3	28.3	21.7	22.2	22.2	22.4	21.4	22.7	22.6	22	13.5	24.3	24.4	24.2
7	34	32.4	33.6	33.6	19.5	18.5	19.2	19.2	15	14.7	15.2	15.2	22.8	21.9	22.7	22.7
8	36.4	27.1	25.3	24	24.8	21.7	19.2	20.1	23.6	21.3	19.1	20.7	28.3	23.4	21.2	21.6
9	36.7	35.2	37.8	34.6	23.8	22.2	25	22.9	20.8	18.3	21.2	18.3	27.1	25.2	28	25.2
10	33.1	32.2	33.3	28.9	23.8	23.1	24.2	23.6	21	19.7	21.3	21.3	26	25	26.2	24.6
11	22.6	24.4	24	24.9	16	17.2	17	17.4	15.5	17.4	16.7	16.9	18	19.7	19.2	19.7
12	39.3	39.4	39.4	39.7	23.6	23.4	23.4	23.8	20.7	20.7	20.2	20.9	27.9	27.9	27.7	28.1
13	17.8	24.4	34.1	37.2	15.6	17.8	19.4	21.7	14.6	14.5	15.8	17.1	15.8	18.9	23.1	25.3
14	25.2	23.8	24.1	22.5	22.3	21.3	21.4	20.4	22.3	20.4	21.4	21	23.2	21.8	22.3	21.3
15	27	27.2	30.2	24.8	22.7	23.3	26.1	20.8	23.6	24.1	25.6	22.1	24.4	24.9	27.3	22.6
16	29.8	29.3	29.8	24.3	20.7	20.2	20.6	18.7	19.6	18.4	19.5	19.4	23.3	22.6	23.3	20.8
17	32.6	37.2	33.9	34.8	21.1	22.4	22.3	22	18.4	18.1	19.7	19.2	24.1	25.9	25.3	25.3
18	25.8	28.8	25.6	26.7	19.2	19.3	19.9	19.6	18.6	19	20.1	17.6	21.2	21.4	21.9	21.3
19	42.1	21.5	20.1	22.6	23.5	16	15.2	17.3	18.5	14.9	14.3	15	28.1	17.5	16.5	18.3
20	30.3	29.4	31.4	29.1	20.8	20.9	21.2	19.5	17.8	17.9	17.7	16.4	23	22.7	23.4	21.7
21	40.8	36.4	38.9	34.4	25.9	22.3	25.9	22.9	21.4	17.5	20.5	19.2	29.3	25.4	28.4	25.5
22	29.1	31.2	21.3	32.2	21	22.3	21.4	22.2	18	19.5	19.3	18.7	22.7	24.4	24	24.4
23	37.3	26	24.9	35	17.9	15.7	15.7	18	13.5	12.8	12.7	14.1	22.9	18.2	17.7	22.4
24	49.3	46.7	47.6	45.1	27.6	26	26.9	25.4	20.3	19.7	19.9	19.2	32.4	30.8	31.5	29.9
25	13.3	49.7	44.7	54.2	27.6	28.9	28.2	30.5	24.6	23.8	24.1	25	31.8	34.1	32.3	36.6

## Sheet: Blad7
KERATOKONUS
	Densio Total mm
NR	Anterior(1)	Anterior(2)	Anterior(3)	Anterior(4)	Central(1)	Central(2)	Central(3)	Central(4)	Posterior(1)	Posterior(2)	Posterior(3)	Posterior(4)	Total(1)	Total(2)	Total(3)	Total(4)
1	23.5	24	23.9	23.9	15.1	15.2	15.2	15.2	12.6	12.7	12.6	12.6	17.1	17.3	17.2	17.3
2	26.9	26.8	29.7	27.7	17.7	17.6	18.9	18	15.6	14.7	15.3	16	20.1	19.7	21.3	20.6
3	26.9	25.5	26.8	26.8	17.7	17.2	18.3	18.3	15	15.2	15.5	15	19.9	19.3	20.2	20
4	26.4	26.1	25.8	25.6	16.4	16.1	16.2	16.1	12.8	13.1	12.8	12.9	18.5	18.4	18.3	18.2
5	25.5	25.2	25	24.7	17.7	17.3	17.1	17.1	15.5	14.1	13.7	14.7	19.6	18.9	18.6	18.8
6	25.1	25.1	25.3	25.3	16.6	16.7	16.8	16.8	15.1	15.2	15.3	14.2	18.9	19	19.1	18.8
7	27.4	27.5	27.6	27.6	16.7	16.6	16.7	16.7	12.8	13.1	13.1	13.1	19	19	19.1	19.1
8	25.6	23	22.1	23.3	17.4	16.3	15.6	16.4	15.2	14.2	13.5	14.7	19.4	17.8	17.1	18.1
9	26.4	26.2	26.8	26.2	17.2	16.9	17.5	17.1	14	13.7	15.3	14	19.2	18.9	19.9	19.1
10	25.5	25.1	25.3	24.3	17.1	16.9	17.1	16.9	14.3	14.2	14.6	14.4	19	18.7	19	18.5
11	24.2	24	24	24.1	14.6	14.6	14.7	14.7	12.6	12.8	12.5	12.7	17.1	17.1	17.1	17.2
12	30	29.9	29.8	30.1	18.1	18.2	18.2	18.3	15.8	15.5	15.4	15.8	21.3	21.2	21.2	21.4
13	20.8	22.6	25.6	26.2	14.4	15.2	16	16.3	12.1	11.7	13.4	13.8	15.8	16.5	18.3	18.8
14	22.5	22.4	22.2	22	15.5	15.4	15.2	15.2	13.4	13.2	13.3	13.5	17.1	17	16.9	16.9
15	26.7	26.4	25.9	26	18.9	18.8	18.6	18.2	17.2	17.5	7.3	17.2	20.9	20.9	20.6	20.5
16	24.2	24.7	24.7	23.5	15.6	15.9	15.8	15.3	13	13	13.2	13	17.3	17.9	17.9	17.3
17	26.8	28.9	27.9	27.8	16.5	17.5	17.4	17.1	14	14.1	14.4	14.3	19.1	20.2	19.9	19.7
18	23.1	22.9	22.5	23.3	15.7	15.7	15.5	15.8	14	14.1	14.3	13.7	17.6	17.6	17.4	17.6
19	26.7	23.5	23.6	23.2	16.4	15.3	15.4	15.4	13.8	13.1	13	12.9	19	17.3	17.4	17.1
20	23.8	23.6	23.6	23.5	15.6	15.6	15.4	15.2	13.2	13.2	12.8	11.9	17.6	17.5	17.3	16.9
21	27.4	27.5	27.1	26	16.6	16.6	16.6	16.3	14.1	13.6	12.8	13.8	19.3	19.2	18.8	18.9
22	26.1	26	26.6	26.4	16.9	17.1	17	17.1	14.2	14.5	14.7	14.5	19.1	19.2	19.4	19.3
23	27.4	24.3	24.1	25.9	15.9	15	15.1	15.3	12.7	12.1	12	12.6	18.7	17.1	17.1	18
24	29.9	29.3	29.6	29	17.6	17.2	17.5	17.1	14.1	14	13.9	13.8	20.5	20.2	20.3	20
25	27.4	28.7	27.8	27.9	17.4	17.7	17.6	17.5	15.3	14.3	15	14.2	20	20.2	20.1	19.8
